# Supplementary material for: Husk to caryopsis adhesion in barley is influenced by pre- and post-anthesis temperatures through changes in a cuticular cementing layer on the caryopsis
Source: BMC Plant Biol. 2017 Oct 23;17:169. doi: 10.1186/s12870-017-1113-4 (PMC5651604; doi:10.1186/s12870-017-1113-4)
Supplement: Supplementary file 1 — Is an excel workbook containing 8 sheets, with supplementary tables of data or analysis results. These are numbered Table S1 through Table S8, and are each invididually referred to in the tex as, for example “...shown in Table S2”. (XLSX 301 kb) [file 12870_2017_1113_MOESM1_ESM.xlsx]

## Sheet: Table S1
Table S1. List of compounds identified in surface lipid extracts
Carbon Number	Compound	tR	RRI	Selected Ions	MW
Fatty Alcoholsa
16:0	Hexadecanol	6.1	nd	299.3	314
18:0	Octadecanol	6.85	2156	327.3	342
22:0	Docosanol	8.17	2547	383.4	398
23:0	Tricosanol	8.48	2645	397.4	412
24:0	Tetracosanol	8.77	2745	411.4	426
25:0	Pentacosanol	9.06	2842	425.4	440
26:0	Hexacosanol	9.34	2943	439.5	454
27:0	Heptacosanol	9.6	3041	453.5	468
28:0	Octacosanol	9.86	3138	467.6	482
29:0	Nonacosanol	10.12	3238	481.6	496
30:0	Triacontanol	10.36	3338	495.6	510
32:0	Dotriacontanol	10.84	3538	523.6	538
Alkanes
21:0	Heneicosane	6.64	2100	57.0, 71.1, 85.1, 99.1, 113.1, 127.2, 141.2, 296.3	296
22:0	Docosane	7.01	2200	57.0, 71.1, 85.1, 99.1, 113.1, 127.2, 141.2, 310.3	310
23:0	Tricosane	7.36	2300	57.0, 71.1, 85.1, 99.1, 113.1, 127.2, 141.2, 324.3	324
24:0	Tetracosane	7.7	2400	57.0, 71.1, 85.1, 99.1, 113.1, 127.2, 141.2, 338.3	338
25:0	Pentacosane	8.02	2500	57.0, 71.1, 85.1, 99.1, 113.1, 127.2, 141.2, 352.3	352
26:0	Hexacosane	8.34	2600	57.0, 71.1, 85.1, 99.1, 113.1, 127.2, 141.2, 366.4	366
27:0	Heptacosane	8.64	2700	57.0, 71.1, 85.1, 99.1, 113.1, 127.2, 141.2, 380.4	380
28:0	Octacosane	8.935	2800	57.0, 71.1, 85.1, 99.1, 113.1, 127.2, 141.2, 394.4	394
29:0	Nonacosane	9.219	2900	57.0, 71.1, 85.1, 99.1, 113.1, 127.2, 141.2, 408.4	408
30:0	Triacontane	9.492	3000	57.0, 71.1, 85.1, 99.1, 113.1, 127.2, 141.2, 422.4	422
31:0	Hentriacontane	9.76	3100	57.0, 71.1, 85.1, 99.1, 113.1, 127.2, 141.2, 436.4	436
32:0	Dotriacontane	10.021	3200	57.0, 71.1, 85.1, 99.1, 113.1, 127.2, 141.2, 450.5	450
33:0	Tritriacontane	10.269	3300	57.0, 71.1, 85.1, 99.1, 113.1, 127.2, 141.2, 464.5	464
Alkenes
27:1	Heptacosene	8.564	2674	57.1, 69.1, 71.1, 83.1, 97.1, 111.1, 378.4	378
29:1	Nonacosene	9.147	2875	57.1, 69.1, 83.1, 97.1, 111.1, 125.1, 406.4	406
30:1	Triacontene	9.457	2987	57.1, 69.1, 83.1, 97.1, 111.1, 125.1, 420.4	420
31:1	Hentriacontene	9.679	3077	57.1, 69.1, 83.1, 97.1, 111.1, 125.1, 434.4	434
5-Alkyl resorcinolsb
15:0	5-Pentadecylresorcinol	8.637	2699	268.3, 464.5	464
17:0	5-Heptadecylresorcinol	9.19	2890	268.3, 492.5	492
19:0	5-Nonadecylresorcinol	9.726	3087	268.3, 520.6	520
21:0	5-Heneicosylresorcinol	10.217	3279	268.2, 548.6	548
23:0	5-Tricosylresorcinol	10.698	3478	268.2, 576.6	576
25:0	5-Pentacosylresorcinol	11.154	3670	268.2, 604.7	604
27:0	5-Heptacosylresorcinol	11.59	nd	268.2, 633.1	632
15:0/br-16:0c	Methyl-5-pentadecylresorcinol	8.786	2749	282.3, 478.5	478
17:0/br-18:0	Methyl-5-heptadecylresorcinol	9.34	2944	282.3, 506.6	506
19:0/br-20:0	Methyl-5-nonadecylresorcinol	9.86	3138	282.3, 534.6	534
20:0/br-21:0	Methyl-5-eicosylresorcinol	10.12	3240	282.3, 548.6	548
21:0/br-22:0	Methyl-5-heneicosylresorcinol	10.361	3338	282.3, 562.7	562
23:0/br-24:0	Methyl-5-tricosylresorcinol	10.845	3539	282.3, 590.7	590
24:0/br-25:0	Methyl-5-tetracosylresorcinol	11.061	3631	282.3, 604.7	604
25:0/br-26:0	Methyl-5-pentacosylresorcinol	11.287	3730	282.3, 618.8	618
27:0/br-28:0	Methyl-5-heptacosylresorcinol	11.723	nd	282.3, 647.1	646
Alkyl esters
32:0 (16:16)d	Hexadecyl hexadecanoate	10.429	3366	257.3, 480.5	480
34:0 (16:18)	Octadecyl hexadecanoate	11.904	3564	257.3, 508.7	508
36:0 (16:20)	Eicosyl hexadecanoate	11.351	3762	257.3, 536.7	536
36:0 (18:18)	Octadecyl octadecanoate	11.355	3763	285.3, 536.7	536
36:0 (14:22)	Docosyl tetradecanoate	11.358	3765	229.3, 536.7	536
38:0 (14:24)	Tetracosyl tetradecanoate	11.816	nd	229.3, 564.6	564
38:0 (16:22)	Docosyl hexadecanoate	11.794	nd	257.3, 564.6	564
38:0 (18:20)	Eicosyl octadecanoate	11.79	nd	285.3, 564.6	564
38:0 (20:18)	Octadecyl eicosanoate	11.803	nd	313.4, 564.6	564
38:0 (22:16)	Hexadecyl docosanoate	11.796	nd	341.4, 564.6	564
39:0 (16:23)	Tricosyl hexadecanoate	12.063	nd	257.3, 578.9	578
40:0 (14:26)	Hexacosyl tetradecanoate	12.364	nd	229.3, 592.9	592
40:0 (16:24)	Tetracosyl hexadecanoate	12.365	nd	257.3, 592.9	592
40:0 (18:22)	Docosyl octadecanoate	12.36	nd	285.3, 592.9	592
40:0 (20:20)	Eicosyl eicosanoate	12.351	nd	313.4, 592.9	592
40:0 (22:18)	Octadecyl docosanoate	12.358	nd	341.4, 592.9	592
41:0 (16:25)	Pentacosyl hexadecanoate	12.7265	nd	257.3, 606.7	606
41:0 (20:21)	Heneicosyl eicosanoate	12.703	nd	313.4, 606.7	606
42:0 (16:26)	Hexacosyl hexadecanoate	13.136	nd	257.3, 620.9	620
42:0 (18:24)	Tetradecyl octanoate	13.12	nd	285.3, 620.9	620
42:0 (20:22)	Docosyl eicosanoate	13.1065	nd	313.4, 620.9	620
42:0 (22:20)	Eicosyl docosanoate	13.121	nd	341.4, 620.9	620
42:0 (24:18)	Octadecyl tetradecanoate	13.118	nd	369.4, 620.9	620
43:0 (20:23)	Tricosyl eicosanoate	13.62	nd	313.4, 634.9	634
44:0 (16:28)	Octacosyl hexadecanoate	14.197	nd	257.3, 648.9	648
44:0 (18:26)	Hexacosyl octadecanoate	14.215	nd	285.3, 648.9	648
44:0 (20:24)	Tetracosyl eicosanoate	14.181	nd	313.4, 648.9	648
44:0 (22:22)	Docosyl docosanoate	14.23	nd	341.4, 648.9	648
44:0 (24:20)	Eicosyl tetracosanoate	14.23	nd	369.4, 648.9	648
46:0 (16:30)	Triacontyl hexadecanoate	15.756	nd	257.3, 676.9	676
46:0 (18:28)	Octacosyl octadecanoate	15.811	nd	285.3, 676.9	676
46:0 (20:26)	Hexacosyl eicosanoate	15.711	nd	313.4, 676.9	676
46:0 (22:24)	Tetracosyl docosanoate	15.759	nd	341.4, 676.9	676
46:0 (24:26)	Docosyl tetracosanoate	15.772	nd	369.4, 676.9	676
48:0 (20:28)	Octacosyl eicosanoate	18.06	nd	313.4, 704.9	704
48:0 (22:26)	Hexacosyl docosanoate	17.914	nd	341.4, 704.9	704
48:0 (24:24)	Tetracosyl tetracosanoate	17.957	nd	369.4, 704.9	704
Fatty acidsa
14:0	Tetradecanoic acid	5.645	nd	117.1, 129.1, 132.1, 145.1, (285.3, 300.3)	300
15:0	Pentadecanoic acid	6.046	nd	117.1, 129.1, 132.1, 145.1, (299.3, 314.3)	314
(n-7) 16:1	9-Hexadecenoic acid	6.327	nd	117.1, 129.1, 132.1, 145.1, (311.3, 326.3)	326
16:0	Hexadecanoic acid	6.434	nd	117.1, 129.1, 132.1, 145.1, (313.3, 328.3)	328
br-17:0	(10)-Methylhexadecanoic acid	6.572	nd	117.1, 129.1, 132.1, 145.1, (327.3, 342.3)	342
i-17:0	14-Methylhexadecanoic acid	6.707	2118	117.1, 129.1, 132.1, 145.1, (327.3, 342.3)	342
(n-9) 17:1	8-Heptadecenoic acid	6.699	2116	117.1, 129.1, 132.1, 145.1, (325.3, 340.3)	340
17:0	Heptadecanoic acid	6.804	2144	117.1, 129.1, 132.1, 145.1, (327.3, 342.3)	342
(n-6) 18:2	9, 12-Octadecadienoic acid	7.035	2207	117.1, 129.1, 132.1, 145.1, (337.3, 352.3)	352
(n-9) 18:1	9-Octadecenoic acid	7.058	2214	117.1, 129.1, 132.1, 145.1, (339.3, 354.3)	354
(n-7) 18:1	11-Octadecenoic acid	7.082	2221	117.1, 129.1, 132.1, 145.1, (339.3, 354.3)	354
18:0	Octadecanoic acid	7.158	2242	117.1, 129.1, 132.1, 145.1, (341.3, 356.3)	356
18:0	Hydroxyoctadecadienoic acidb	7.735	2414	130.1, 225.3, 369.4, 440.4	440
20:0	Eicosanoic acid	7.828	2440	117.1, 129.1, 132.1, 145.1, (369.3, 384.4)	384
22:0	Docosanoic acid	8.451	2636	117.1, 129.1, 132.1, 145.1, (397.4, 412.4)	412
24:0	Tetracosanoic acid	9.031	2834	117.1, 129.1, 132.1, 145.1, (425.4, 440.4)	440
25:0	Pentcosanoic acid	9.311	2934	117.1, 129.1, 132.1, 145.1, (439.5, 454.5)	454
26:0	Hexacosanoic acid	9.5805	3033	117.1, 129.1, 132.1, 145.1, (453.5, 468.5)	468
28:0	Octacosanoic acid	10.09	3228	117.1, 129.1, 132.1, 145.1, (481.6, 496.6)	496
30:0	Triacontanoic acid	10.593	3434	117.1, 129.1, 132.1, 145.1, (509.6, 524.6)	524
32:0	Dotriacontanoic acid	11.052	3627	117.1, 129.1, 132.1, 145.1, (537.6, 552.6)	552
Ketones, b-Diketones and enols
29:0	Nonacosan-14-one	9.705	3080	211.2, 227.2, 239.2, 255.3, 422.4	442
31:0	Hentriacontan-14,16-dione	10.485	3366	211.3, 239.3, 253.3, 281.3, 464.5	464
31:0	Hentriacontan-14,16-dione enola,e	10.44-10.61	3372-3440	157.1, 169.2, 172.2, 185.2, 250.3, 325.4, 353.4, 521.6, 536.6	536
31:0	Hentriacontan-14,16-dione (enol)2b,e	10.28-10.56	3307-3423	397.4, 425.4, 453.4, 593.6, 608.7.	608
31:0	Hentriacontan-14,16-dione-9-ola	10.824	3530	215.2, 349.4, 421.5, 439.5	552
31:0	Hentriacontan-14,16-dione-8-ola	10.8445	3539	201.2, 363.4, 435.5, 453.5	552
Triterpenes
	Squalene	8.961	2809	69.1, 81.1, 95.1, 121.1, 137.1, 341.3, 410.4	410
	Cholesta-3,5-diene	9.166	2881	147.2, 247.3, 260.3, 353.4, 368.4	368
	g-Tocopherola	9.45	2985	223.2, 488.5	488
	Cholesterola	9.833	3128	129.2, 329.3, 368.4, 458.6	458
	Campesterola	10.096	3230	129.1, 343.4, 367.4, 382.4, 472.5	472
	b-Sitosterola	10.313	3318	129.1, 357.3, 381.4, 396.4, 486.5	486
Unknowns
	Unknown 1	6.944	2182	355.4
	Unknown 2	8.8585	2774	59.1, 72.1, 83.1, 97.1, 112.1, 320.3, 337.3
	Unknown 3	9.3955	2965	44.1, 55.1, 57.1, 71.1, 83.1, 105.1
	Unknown 4	9.702	3078	210.2
	Unknown 5	9.894	3151	182.2, 267.3, 284.3
	Unknown 6	10.436	3369	130.1, 143.1
Carbon number, carbon number Cn of the alkyl chains in wax constituents.
tR, retention time (minutes).
RRI, relative retention index. RRI values were calculated by comparing retention times to n-alkanes (C21 to C33). Each alkane carbon number Cn was assigned a RRI value 100n. The RRI value for a compound was calculated by linear interpolation of the spacing of its retention time between two nearest adjacent retention index marker compounds.
Selected Ions, Ions used for confirmation of compound identity. Underlined masses are those used for automated compound identification and measurement of raw abundance using Xcalibur™.
MW, molecular weight.
aAs trimethylsilyl (TMS) derivatives.
bAs trimethylsilyl (TMS)2 derivatives.
c5-Alkyl side chain (Cn) is unbranched if the methyl substituent is in the benzene ring, or is branched (Cn+1) if the methyl group is on C1 of the side chain.
dCarbon numbers of (acid:alcohol) combinations in individual esters.
eThere are multiple positional isomers of these compounds (see supplementary Figure S3) with similar or identical mass spectra, which cannot be separated into individual components. The tR, and RRI ranges represent a continuum which was integrated to give an overall combined abundance for the positional isomers. These values were subsequently added to those for Hentriacontan-14,16-dione.
nd, not determined.

## Sheet: Table S2
Table S2. Raw abundance data for each compound present in each sample
Treatment	GS	Pot	Rep	Organ	Compound	Abundance
WW	75	15	1	Husk	Tetradecanoic acid	0.9233
WW	75	15	2	Husk	Tetradecanoic acid	0.6871
WW	75	18	3	Husk	Tetradecanoic acid	0.8264
WW	77	14	1	Husk	Tetradecanoic acid	1.9287
WW	77	15	2	Husk	Tetradecanoic acid	0.8862
WW	77	3	3	Husk	Tetradecanoic acid	1.2732
WC	75	1	1	Husk	Tetradecanoic acid	1.6115
WC	75	2	2	Husk	Tetradecanoic acid	0.9844
WC	75	2	3	Husk	Tetradecanoic acid	1.3803
WC	77	10	1	Husk	Tetradecanoic acid	1.1713
WC	77	10	2	Husk	Tetradecanoic acid	2.0124
WC	77	7	3	Husk	Tetradecanoic acid	2.8685
CW	75	32	1	Husk	Tetradecanoic acid	0.9634
CW	75	32	2	Husk	Tetradecanoic acid	1.1047
CW	75	26	3	Husk	Tetradecanoic acid	1.6336
CW	77	24	1	Husk	Tetradecanoic acid	0.9927
CW	77	23	2	Husk	Tetradecanoic acid	1.58
CW	77	24	3	Husk	Tetradecanoic acid	1.3097
CC	75	35	1	Husk	Tetradecanoic acid	1.1794
CC	75	35	2	Husk	Tetradecanoic acid	0.7885
CC	75	33	3	Husk	Tetradecanoic acid	0.4564
CC	77	31	1	Husk	Tetradecanoic acid	1.685
CC	77	19	2	Husk	Tetradecanoic acid	1.4862
CC	77	20	3	Husk	Tetradecanoic acid	1.6293
WW	75	15	1	Caryopsis	Tetradecanoic acid	0.4471
WW	75	15	2	Caryopsis	Tetradecanoic acid	0.3908
WW	75	18	3	Caryopsis	Tetradecanoic acid	0.5654
WW	77	14	1	Caryopsis	Tetradecanoic acid	1.1723
WW	77	15	2	Caryopsis	Tetradecanoic acid	1.2438
WW	77	3	3	Caryopsis	Tetradecanoic acid	0.7065
WC	75	1	1	Caryopsis	Tetradecanoic acid	0.7619
WC	75	2	2	Caryopsis	Tetradecanoic acid	0.4513
WC	75	2	3	Caryopsis	Tetradecanoic acid	0.408
WC	77	10	1	Caryopsis	Tetradecanoic acid	0.8747
WC	77	10	2	Caryopsis	Tetradecanoic acid	1.9941
WC	77	7	3	Caryopsis	Tetradecanoic acid	1.3484
CW	75	32	1	Caryopsis	Tetradecanoic acid	0.3135
CW	75	32	2	Caryopsis	Tetradecanoic acid	0.6316
CW	75	26	3	Caryopsis	Tetradecanoic acid	1.8194
CW	77	24	1	Caryopsis	Tetradecanoic acid	0.7445
CW	77	23	2	Caryopsis	Tetradecanoic acid	0.6998
CW	77	24	3	Caryopsis	Tetradecanoic acid	0.7195
CC	75	35	1	Caryopsis	Tetradecanoic acid	0.8715
CC	75	35	2	Caryopsis	Tetradecanoic acid	0.8281
CC	75	33	3	Caryopsis	Tetradecanoic acid	0.1991
CC	77	31	1	Caryopsis	Tetradecanoic acid	1.3221
CC	77	19	2	Caryopsis	Tetradecanoic acid	1.2602
CC	77	20	3	Caryopsis	Tetradecanoic acid	1.7027
WW	75	15	1	Husk	Pentadecanoic acid	0.5091
WW	75	15	2	Husk	Pentadecanoic acid	0.3585
WW	75	18	3	Husk	Pentadecanoic acid	0.4991
WW	77	14	1	Husk	Pentadecanoic acid	0.9538
WW	77	15	2	Husk	Pentadecanoic acid	0.3967
WW	77	3	3	Husk	Pentadecanoic acid	0.5617
WC	75	1	1	Husk	Pentadecanoic acid	0.8306
WC	75	2	2	Husk	Pentadecanoic acid	0.4143
WC	75	2	3	Husk	Pentadecanoic acid	0.7139
WC	77	10	1	Husk	Pentadecanoic acid	0.7598
WC	77	10	2	Husk	Pentadecanoic acid	1.3386
WC	77	7	3	Husk	Pentadecanoic acid	1.8582
CW	75	32	1	Husk	Pentadecanoic acid	0.4329
CW	75	32	2	Husk	Pentadecanoic acid	0.5823
CW	75	26	3	Husk	Pentadecanoic acid	1.0349
CW	77	24	1	Husk	Pentadecanoic acid	0.491
CW	77	23	2	Husk	Pentadecanoic acid	0.9191
CW	77	24	3	Husk	Pentadecanoic acid	0.6596
CC	75	35	1	Husk	Pentadecanoic acid	0.6302
CC	75	35	2	Husk	Pentadecanoic acid	0.4187
CC	75	33	3	Husk	Pentadecanoic acid	0.2213
CC	77	31	1	Husk	Pentadecanoic acid	1.0558
CC	77	19	2	Husk	Pentadecanoic acid	0.8819
CC	77	20	3	Husk	Pentadecanoic acid	0.9744
WW	75	15	1	Caryopsis	Pentadecanoic acid	0.2921
WW	75	15	2	Caryopsis	Pentadecanoic acid	0.2829
WW	75	18	3	Caryopsis	Pentadecanoic acid	0.4524
WW	77	14	1	Caryopsis	Pentadecanoic acid	1.0776
WW	77	15	2	Caryopsis	Pentadecanoic acid	1.1184
WW	77	3	3	Caryopsis	Pentadecanoic acid	0.567
WC	75	1	1	Caryopsis	Pentadecanoic acid	0.5557
WC	75	2	2	Caryopsis	Pentadecanoic acid	0.2963
WC	75	2	3	Caryopsis	Pentadecanoic acid	0.2093
WC	77	10	1	Caryopsis	Pentadecanoic acid	0.8756
WC	77	10	2	Caryopsis	Pentadecanoic acid	1.7233
WC	77	7	3	Caryopsis	Pentadecanoic acid	1.2597
CW	75	32	1	Caryopsis	Pentadecanoic acid	0.3197
CW	75	32	2	Caryopsis	Pentadecanoic acid	0.5436
CW	75	26	3	Caryopsis	Pentadecanoic acid	1.483
CW	77	24	1	Caryopsis	Pentadecanoic acid	0.5122
CW	77	23	2	Caryopsis	Pentadecanoic acid	0.6427
CW	77	24	3	Caryopsis	Pentadecanoic acid	0.6126
CC	75	35	1	Caryopsis	Pentadecanoic acid	0.6409
CC	75	35	2	Caryopsis	Pentadecanoic acid	0.7254
CC	75	33	3	Caryopsis	Pentadecanoic acid	0.1419
CC	77	31	1	Caryopsis	Pentadecanoic acid	1.0841
CC	77	19	2	Caryopsis	Pentadecanoic acid	0.9639
CC	77	20	3	Caryopsis	Pentadecanoic acid	1.2575
WW	75	15	1	Husk	9-Hexadecenoic acid	0.5072
WW	75	15	2	Husk	9-Hexadecenoic acid	0.4322
WW	75	18	3	Husk	9-Hexadecenoic acid	0.599
WW	77	14	1	Husk	9-Hexadecenoic acid	1.5068
WW	77	15	2	Husk	9-Hexadecenoic acid	0.7644
WW	77	3	3	Husk	9-Hexadecenoic acid	0.9602
WC	75	1	1	Husk	9-Hexadecenoic acid	1.2321
WC	75	2	2	Husk	9-Hexadecenoic acid	0.5072
WC	75	2	3	Husk	9-Hexadecenoic acid	1.0503
WC	77	10	1	Husk	9-Hexadecenoic acid	0.7691
WC	77	10	2	Husk	9-Hexadecenoic acid	1.2197
WC	77	7	3	Husk	9-Hexadecenoic acid	2.5116
CW	75	32	1	Husk	9-Hexadecenoic acid	0.4405
CW	75	32	2	Husk	9-Hexadecenoic acid	0.6591
CW	75	26	3	Husk	9-Hexadecenoic acid	1.4438
CW	77	24	1	Husk	9-Hexadecenoic acid	0.5014
CW	77	23	2	Husk	9-Hexadecenoic acid	1.1179
CW	77	24	3	Husk	9-Hexadecenoic acid	0.8559
CC	75	35	1	Husk	9-Hexadecenoic acid	0.9604
CC	75	35	2	Husk	9-Hexadecenoic acid	0.5386
CC	75	33	3	Husk	9-Hexadecenoic acid	0.2751
CC	77	31	1	Husk	9-Hexadecenoic acid	1.9721
CC	77	19	2	Husk	9-Hexadecenoic acid	1.7441
CC	77	20	3	Husk	9-Hexadecenoic acid	1.7001
WW	75	15	1	Caryopsis	9-Hexadecenoic acid	0.1335
WW	75	15	2	Caryopsis	9-Hexadecenoic acid	0.1096
WW	75	18	3	Caryopsis	9-Hexadecenoic acid	0.3059
WW	77	14	1	Caryopsis	9-Hexadecenoic acid	0.8846
WW	77	15	2	Caryopsis	9-Hexadecenoic acid	0.7227
WW	77	3	3	Caryopsis	9-Hexadecenoic acid	0.3894
WC	75	1	1	Caryopsis	9-Hexadecenoic acid	0.4385
WC	75	2	2	Caryopsis	9-Hexadecenoic acid	0.2023
WC	75	2	3	Caryopsis	9-Hexadecenoic acid	0.1624
WC	77	10	1	Caryopsis	9-Hexadecenoic acid	0.5737
WC	77	10	2	Caryopsis	9-Hexadecenoic acid	1.785
WC	77	7	3	Caryopsis	9-Hexadecenoic acid	1.0086
CW	75	32	1	Caryopsis	9-Hexadecenoic acid	0.1238
CW	75	32	2	Caryopsis	9-Hexadecenoic acid	0.3415
CW	75	26	3	Caryopsis	9-Hexadecenoic acid	3.3359
CW	77	24	1	Caryopsis	9-Hexadecenoic acid	0.322
CW	77	23	2	Caryopsis	9-Hexadecenoic acid	0.3788
CW	77	24	3	Caryopsis	9-Hexadecenoic acid	0.4163
CC	75	35	1	Caryopsis	9-Hexadecenoic acid	0.5752
CC	75	35	2	Caryopsis	9-Hexadecenoic acid	0.572
CC	75	33	3	Caryopsis	9-Hexadecenoic acid	0.0865
CC	77	31	1	Caryopsis	9-Hexadecenoic acid	1.2986
CC	77	19	2	Caryopsis	9-Hexadecenoic acid	0.9975
CC	77	20	3	Caryopsis	9-Hexadecenoic acid	1.1826
WW	75	15	1	Husk	Hexadecanoic acid	9.4443
WW	75	15	2	Husk	Hexadecanoic acid	6.9377
WW	75	18	3	Husk	Hexadecanoic acid	7.1612
WW	77	14	1	Husk	Hexadecanoic acid	10.6774
WW	77	15	2	Husk	Hexadecanoic acid	6.54
WW	77	3	3	Husk	Hexadecanoic acid	10.8007
WC	75	1	1	Husk	Hexadecanoic acid	11.6322
WC	75	2	2	Husk	Hexadecanoic acid	8.6685
WC	75	2	3	Husk	Hexadecanoic acid	11.6976
WC	77	10	1	Husk	Hexadecanoic acid	9.9449
WC	77	10	2	Husk	Hexadecanoic acid	14.2753
WC	77	7	3	Husk	Hexadecanoic acid	18.6453
CW	75	32	1	Husk	Hexadecanoic acid	7.7566
CW	75	32	2	Husk	Hexadecanoic acid	8.7487
CW	75	26	3	Husk	Hexadecanoic acid	12.5136
CW	77	24	1	Husk	Hexadecanoic acid	10.9049
CW	77	23	2	Husk	Hexadecanoic acid	14.8458
CW	77	24	3	Husk	Hexadecanoic acid	13.0038
CC	75	35	1	Husk	Hexadecanoic acid	8.1394
CC	75	35	2	Husk	Hexadecanoic acid	6.0599
CC	75	33	3	Husk	Hexadecanoic acid	4.6655
CC	77	31	1	Husk	Hexadecanoic acid	12.4004
CC	77	19	2	Husk	Hexadecanoic acid	9.9127
CC	77	20	3	Husk	Hexadecanoic acid	10.877
WW	75	15	1	Caryopsis	Hexadecanoic acid	8.9604
WW	75	15	2	Caryopsis	Hexadecanoic acid	9.9732
WW	75	18	3	Caryopsis	Hexadecanoic acid	9.5878
WW	77	14	1	Caryopsis	Hexadecanoic acid	16.352
WW	77	15	2	Caryopsis	Hexadecanoic acid	20.1017
WW	77	3	3	Caryopsis	Hexadecanoic acid	11.2422
WC	75	1	1	Caryopsis	Hexadecanoic acid	12.692
WC	75	2	2	Caryopsis	Hexadecanoic acid	11.2865
WC	75	2	3	Caryopsis	Hexadecanoic acid	6.8254
WC	77	10	1	Caryopsis	Hexadecanoic acid	18.2958
WC	77	10	2	Caryopsis	Hexadecanoic acid	22.0129
WC	77	7	3	Caryopsis	Hexadecanoic acid	17.526
CW	75	32	1	Caryopsis	Hexadecanoic acid	8.6932
CW	75	32	2	Caryopsis	Hexadecanoic acid	11.2926
CW	75	26	3	Caryopsis	Hexadecanoic acid	17.9073
CW	77	24	1	Caryopsis	Hexadecanoic acid	10.6239
CW	77	23	2	Caryopsis	Hexadecanoic acid	13.4113
CW	77	24	3	Caryopsis	Hexadecanoic acid	10.6822
CC	75	35	1	Caryopsis	Hexadecanoic acid	13.4467
CC	75	35	2	Caryopsis	Hexadecanoic acid	15.2323
CC	75	33	3	Caryopsis	Hexadecanoic acid	5.293
CC	77	31	1	Caryopsis	Hexadecanoic acid	20.0204
CC	77	19	2	Caryopsis	Hexadecanoic acid	16.4254
CC	77	20	3	Caryopsis	Hexadecanoic acid	20.711
WW	75	15	1	Husk	(10)-Methylhexadecanoic acid	0.1493
WW	75	15	2	Husk	(10)-Methylhexadecanoic acid	0.118
WW	75	18	3	Husk	(10)-Methylhexadecanoic acid	0.177
WW	77	14	1	Husk	(10)-Methylhexadecanoic acid	0.3631
WW	77	15	2	Husk	(10)-Methylhexadecanoic acid	0.1782
WW	77	3	3	Husk	(10)-Methylhexadecanoic acid	0.2655
WC	75	1	1	Husk	(10)-Methylhexadecanoic acid	0.2758
WC	75	2	2	Husk	(10)-Methylhexadecanoic acid	0.141
WC	75	2	3	Husk	(10)-Methylhexadecanoic acid	0.2553
WC	77	10	1	Husk	(10)-Methylhexadecanoic acid	0.2197
WC	77	10	2	Husk	(10)-Methylhexadecanoic acid	0.4141
WC	77	7	3	Husk	(10)-Methylhexadecanoic acid	0.6092
CW	75	32	1	Husk	(10)-Methylhexadecanoic acid	0.1306
CW	75	32	2	Husk	(10)-Methylhexadecanoic acid	0.1532
CW	75	26	3	Husk	(10)-Methylhexadecanoic acid	0.3033
CW	77	24	1	Husk	(10)-Methylhexadecanoic acid	0.1336
CW	77	23	2	Husk	(10)-Methylhexadecanoic acid	0.2368
CW	77	24	3	Husk	(10)-Methylhexadecanoic acid	0.1798
CC	75	35	1	Husk	(10)-Methylhexadecanoic acid	0.2222
CC	75	35	2	Husk	(10)-Methylhexadecanoic acid	0.1613
CC	75	33	3	Husk	(10)-Methylhexadecanoic acid	0.0917
CC	77	31	1	Husk	(10)-Methylhexadecanoic acid	0.3362
CC	77	19	2	Husk	(10)-Methylhexadecanoic acid	0.343
CC	77	20	3	Husk	(10)-Methylhexadecanoic acid	0.3423
WW	75	15	1	Caryopsis	(10)-Methylhexadecanoic acid	0.0508
WW	75	15	2	Caryopsis	(10)-Methylhexadecanoic acid	0.0401
WW	75	18	3	Caryopsis	(10)-Methylhexadecanoic acid	0.0812
WW	77	14	1	Caryopsis	(10)-Methylhexadecanoic acid	0.226
WW	77	15	2	Caryopsis	(10)-Methylhexadecanoic acid	0.178
WW	77	3	3	Caryopsis	(10)-Methylhexadecanoic acid	0.0947
WC	75	1	1	Caryopsis	(10)-Methylhexadecanoic acid	0.1219
WC	75	2	2	Caryopsis	(10)-Methylhexadecanoic acid	0.0544
WC	75	2	3	Caryopsis	(10)-Methylhexadecanoic acid	0.0517
WC	77	10	1	Caryopsis	(10)-Methylhexadecanoic acid	0.2002
WC	77	10	2	Caryopsis	(10)-Methylhexadecanoic acid	0.445
WC	77	7	3	Caryopsis	(10)-Methylhexadecanoic acid	0.3061
CW	75	32	1	Caryopsis	(10)-Methylhexadecanoic acid	0.0414
CW	75	32	2	Caryopsis	(10)-Methylhexadecanoic acid	0.0855
CW	75	26	3	Caryopsis	(10)-Methylhexadecanoic acid	0.57
CW	77	24	1	Caryopsis	(10)-Methylhexadecanoic acid	0.0998
CW	77	23	2	Caryopsis	(10)-Methylhexadecanoic acid	0.1055
CW	77	24	3	Caryopsis	(10)-Methylhexadecanoic acid	0.122
CC	75	35	1	Caryopsis	(10)-Methylhexadecanoic acid	0.147
CC	75	35	2	Caryopsis	(10)-Methylhexadecanoic acid	0.1545
CC	75	33	3	Caryopsis	(10)-Methylhexadecanoic acid	0.032
CC	77	31	1	Caryopsis	(10)-Methylhexadecanoic acid	0.285
CC	77	19	2	Caryopsis	(10)-Methylhexadecanoic acid	0.2386
CC	77	20	3	Caryopsis	(10)-Methylhexadecanoic acid	0.2554
WW	75	15	1	Husk	8-Heptadecenoic acid	0.0498
WW	75	15	2	Husk	8-Heptadecenoic acid	0.0552
WW	75	18	3	Husk	8-Heptadecenoic acid	0.0622
WW	77	14	1	Husk	8-Heptadecenoic acid	0.1544
WW	77	15	2	Husk	8-Heptadecenoic acid	0.06
WW	77	3	3	Husk	8-Heptadecenoic acid	0.08
WC	75	1	1	Husk	8-Heptadecenoic acid	0.1185
WC	75	2	2	Husk	8-Heptadecenoic acid	0.0398
WC	75	2	3	Husk	8-Heptadecenoic acid	0.1075
WC	77	10	1	Husk	8-Heptadecenoic acid	0.0846
WC	77	10	2	Husk	8-Heptadecenoic acid	0.1431
WC	77	7	3	Husk	8-Heptadecenoic acid	0.2704
CW	75	32	1	Husk	8-Heptadecenoic acid	0.0259
CW	75	32	2	Husk	8-Heptadecenoic acid	0.0466
CW	75	26	3	Husk	8-Heptadecenoic acid	0.1041
CW	77	24	1	Husk	8-Heptadecenoic acid	0.0601
CW	77	23	2	Husk	8-Heptadecenoic acid	0.1045
CW	77	24	3	Husk	8-Heptadecenoic acid	0.0884
CC	75	35	1	Husk	8-Heptadecenoic acid	0.0794
CC	75	35	2	Husk	8-Heptadecenoic acid	0.0547
CC	75	33	3	Husk	8-Heptadecenoic acid	0.02
CC	77	31	1	Husk	8-Heptadecenoic acid	0.1892
CC	77	19	2	Husk	8-Heptadecenoic acid	0.1877
CC	77	20	3	Husk	8-Heptadecenoic acid	0.1761
WW	75	15	1	Caryopsis	8-Heptadecenoic acid	0.009
WW	75	15	2	Caryopsis	8-Heptadecenoic acid	0.0141
WW	75	18	3	Caryopsis	8-Heptadecenoic acid	0.0104
WW	77	14	1	Caryopsis	8-Heptadecenoic acid	0.0919
WW	77	15	2	Caryopsis	8-Heptadecenoic acid	0.0713
WW	77	3	3	Caryopsis	8-Heptadecenoic acid	0.0161
WC	75	1	1	Caryopsis	8-Heptadecenoic acid	0.0304
WC	75	2	2	Caryopsis	8-Heptadecenoic acid	0.0143
WC	75	2	3	Caryopsis	8-Heptadecenoic acid	0.0113
WC	77	10	1	Caryopsis	8-Heptadecenoic acid	0.0576
WC	77	10	2	Caryopsis	8-Heptadecenoic acid	0.1799
WC	77	7	3	Caryopsis	8-Heptadecenoic acid	0.1153
CW	75	32	1	Caryopsis	8-Heptadecenoic acid	0.0118
CW	75	32	2	Caryopsis	8-Heptadecenoic acid	0.0295
CW	75	26	3	Caryopsis	8-Heptadecenoic acid	0.3058
CW	77	24	1	Caryopsis	8-Heptadecenoic acid	0.0165
CW	77	23	2	Caryopsis	8-Heptadecenoic acid	0.0246
CW	77	24	3	Caryopsis	8-Heptadecenoic acid	0.0328
CC	75	35	1	Caryopsis	8-Heptadecenoic acid	0.0522
CC	75	35	2	Caryopsis	8-Heptadecenoic acid	0.0584
CC	75	33	3	Caryopsis	8-Heptadecenoic acid	0.0092
CC	77	31	1	Caryopsis	8-Heptadecenoic acid	0.0909
CC	77	19	2	Caryopsis	8-Heptadecenoic acid	0.0805
CC	77	20	3	Caryopsis	8-Heptadecenoic acid	0.0794
WW	75	15	1	Husk	14-Methylhexadecanoic acid	0.0559
WW	75	15	2	Husk	14-Methylhexadecanoic acid	0.044
WW	75	18	3	Husk	14-Methylhexadecanoic acid	0.0537
WW	77	14	1	Husk	14-Methylhexadecanoic acid	0.0954
WW	77	15	2	Husk	14-Methylhexadecanoic acid	0.0476
WW	77	3	3	Husk	14-Methylhexadecanoic acid	0.066
WC	75	1	1	Husk	14-Methylhexadecanoic acid	0.0725
WC	75	2	2	Husk	14-Methylhexadecanoic acid	0.0477
WC	75	2	3	Husk	14-Methylhexadecanoic acid	0.0623
WC	77	10	1	Husk	14-Methylhexadecanoic acid	0.0569
WC	77	10	2	Husk	14-Methylhexadecanoic acid	0.1033
WC	77	7	3	Husk	14-Methylhexadecanoic acid	0.1482
CW	75	32	1	Husk	14-Methylhexadecanoic acid	0.0487
CW	75	32	2	Husk	14-Methylhexadecanoic acid	0.0517
CW	75	26	3	Husk	14-Methylhexadecanoic acid	0.1247
CW	77	24	1	Husk	14-Methylhexadecanoic acid	0.0374
CW	77	23	2	Husk	14-Methylhexadecanoic acid	0.0702
CW	77	24	3	Husk	14-Methylhexadecanoic acid	0.0439
CC	75	35	1	Husk	14-Methylhexadecanoic acid	0.0675
CC	75	35	2	Husk	14-Methylhexadecanoic acid	0.0298
CC	75	33	3	Husk	14-Methylhexadecanoic acid	0.0262
CC	77	31	1	Husk	14-Methylhexadecanoic acid	0.0916
CC	77	19	2	Husk	14-Methylhexadecanoic acid	0.086
CC	77	20	3	Husk	14-Methylhexadecanoic acid	0.095
WW	75	15	1	Caryopsis	14-Methylhexadecanoic acid	0.0249
WW	75	15	2	Caryopsis	14-Methylhexadecanoic acid	0.0163
WW	75	18	3	Caryopsis	14-Methylhexadecanoic acid	0.0206
WW	77	14	1	Caryopsis	14-Methylhexadecanoic acid	0.0808
WW	77	15	2	Caryopsis	14-Methylhexadecanoic acid	0.0628
WW	77	3	3	Caryopsis	14-Methylhexadecanoic acid	0.0501
WC	75	1	1	Caryopsis	14-Methylhexadecanoic acid	0.037
WC	75	2	2	Caryopsis	14-Methylhexadecanoic acid	0.0225
WC	75	2	3	Caryopsis	14-Methylhexadecanoic acid	0.0229
WC	77	10	1	Caryopsis	14-Methylhexadecanoic acid	0.0584
WC	77	10	2	Caryopsis	14-Methylhexadecanoic acid	0.1242
WC	77	7	3	Caryopsis	14-Methylhexadecanoic acid	0.071
CW	75	32	1	Caryopsis	14-Methylhexadecanoic acid	0.0148
CW	75	32	2	Caryopsis	14-Methylhexadecanoic acid	0.0344
CW	75	26	3	Caryopsis	14-Methylhexadecanoic acid	0.1329
CW	77	24	1	Caryopsis	14-Methylhexadecanoic acid	0.0397
CW	77	23	2	Caryopsis	14-Methylhexadecanoic acid	0.04
CW	77	24	3	Caryopsis	14-Methylhexadecanoic acid	0.0508
CC	75	35	1	Caryopsis	14-Methylhexadecanoic acid	0.0436
CC	75	35	2	Caryopsis	14-Methylhexadecanoic acid	0.0338
CC	75	33	3	Caryopsis	14-Methylhexadecanoic acid	0.0137
CC	77	31	1	Caryopsis	14-Methylhexadecanoic acid	0.0914
CC	77	19	2	Caryopsis	14-Methylhexadecanoic acid	0.0838
CC	77	20	3	Caryopsis	14-Methylhexadecanoic acid	0.1027
WW	75	15	1	Husk	Heptadecanoic acid	0.1958
WW	75	15	2	Husk	Heptadecanoic acid	0.1671
WW	75	18	3	Husk	Heptadecanoic acid	0.1968
WW	77	14	1	Husk	Heptadecanoic acid	0.3461
WW	77	15	2	Husk	Heptadecanoic acid	0.1425
WW	77	3	3	Husk	Heptadecanoic acid	0.3147
WC	75	1	1	Husk	Heptadecanoic acid	0.4148
WC	75	2	2	Husk	Heptadecanoic acid	0.1394
WC	75	2	3	Husk	Heptadecanoic acid	0.265
WC	77	10	1	Husk	Heptadecanoic acid	0.2636
WC	77	10	2	Husk	Heptadecanoic acid	0.6178
WC	77	7	3	Husk	Heptadecanoic acid	0.509
CW	75	32	1	Husk	Heptadecanoic acid	0.2852
CW	75	32	2	Husk	Heptadecanoic acid	0.1672
CW	75	26	3	Husk	Heptadecanoic acid	0.3349
CW	77	24	1	Husk	Heptadecanoic acid	0.1847
CW	77	23	2	Husk	Heptadecanoic acid	0.2797
CW	77	24	3	Husk	Heptadecanoic acid	0.217
CC	75	35	1	Husk	Heptadecanoic acid	0.1953
CC	75	35	2	Husk	Heptadecanoic acid	0.2278
CC	75	33	3	Husk	Heptadecanoic acid	0.1423
CC	77	31	1	Husk	Heptadecanoic acid	0.3262
CC	77	19	2	Husk	Heptadecanoic acid	0.3003
CC	77	20	3	Husk	Heptadecanoic acid	0.3289
WW	75	15	1	Caryopsis	Heptadecanoic acid	0.2419
WW	75	15	2	Caryopsis	Heptadecanoic acid	0.1244
WW	75	18	3	Caryopsis	Heptadecanoic acid	0.1839
WW	77	14	1	Caryopsis	Heptadecanoic acid	0.4538
WW	77	15	2	Caryopsis	Heptadecanoic acid	0.4887
WW	77	3	3	Caryopsis	Heptadecanoic acid	0.3355
WC	75	1	1	Caryopsis	Heptadecanoic acid	0.2317
WC	75	2	2	Caryopsis	Heptadecanoic acid	0.1104
WC	75	2	3	Caryopsis	Heptadecanoic acid	0.2083
WC	77	10	1	Caryopsis	Heptadecanoic acid	0.3271
WC	77	10	2	Caryopsis	Heptadecanoic acid	0.628
WC	77	7	3	Caryopsis	Heptadecanoic acid	0.4477
CW	75	32	1	Caryopsis	Heptadecanoic acid	0.107
CW	75	32	2	Caryopsis	Heptadecanoic acid	0.2738
CW	75	26	3	Caryopsis	Heptadecanoic acid	0.6894
CW	77	24	1	Caryopsis	Heptadecanoic acid	0.1505
CW	77	23	2	Caryopsis	Heptadecanoic acid	0.2591
CW	77	24	3	Caryopsis	Heptadecanoic acid	0.2652
CC	75	35	1	Caryopsis	Heptadecanoic acid	0.2723
CC	75	35	2	Caryopsis	Heptadecanoic acid	0.3285
CC	75	33	3	Caryopsis	Heptadecanoic acid	0.0684
CC	77	31	1	Caryopsis	Heptadecanoic acid	0.3971
CC	77	19	2	Caryopsis	Heptadecanoic acid	0.3677
CC	77	20	3	Caryopsis	Heptadecanoic acid	0.4379
WW	75	15	1	Husk	9, 12-Octadecadienoic acid	0.3064
WW	75	15	2	Husk	9, 12-Octadecadienoic acid	0.1864
WW	75	18	3	Husk	9, 12-Octadecadienoic acid	0.3503
WW	77	14	1	Husk	9, 12-Octadecadienoic acid	0.2708
WW	77	15	2	Husk	9, 12-Octadecadienoic acid	0.1309
WW	77	3	3	Husk	9, 12-Octadecadienoic acid	0.5594
WC	75	1	1	Husk	9, 12-Octadecadienoic acid	0.3517
WC	75	2	2	Husk	9, 12-Octadecadienoic acid	0.1935
WC	75	2	3	Husk	9, 12-Octadecadienoic acid	0.2792
WC	77	10	1	Husk	9, 12-Octadecadienoic acid	0.1522
WC	77	10	2	Husk	9, 12-Octadecadienoic acid	0.3755
WC	77	7	3	Husk	9, 12-Octadecadienoic acid	0.1934
CW	75	32	1	Husk	9, 12-Octadecadienoic acid	0.2739
CW	75	32	2	Husk	9, 12-Octadecadienoic acid	0.1528
CW	75	26	3	Husk	9, 12-Octadecadienoic acid	0.1391
CW	77	24	1	Husk	9, 12-Octadecadienoic acid	0.2333
CW	77	23	2	Husk	9, 12-Octadecadienoic acid	0.1423
CW	77	24	3	Husk	9, 12-Octadecadienoic acid	0.2371
CC	75	35	1	Husk	9, 12-Octadecadienoic acid	0.2388
CC	75	35	2	Husk	9, 12-Octadecadienoic acid	0.2427
CC	75	33	3	Husk	9, 12-Octadecadienoic acid	0.2368
CC	77	31	1	Husk	9, 12-Octadecadienoic acid	0.2075
CC	77	19	2	Husk	9, 12-Octadecadienoic acid	0.2491
CC	77	20	3	Husk	9, 12-Octadecadienoic acid	0.3458
WW	75	15	1	Caryopsis	9, 12-Octadecadienoic acid	0.12
WW	75	15	2	Caryopsis	9, 12-Octadecadienoic acid	0.0898
WW	75	18	3	Caryopsis	9, 12-Octadecadienoic acid	0.1032
WW	77	14	1	Caryopsis	9, 12-Octadecadienoic acid	0.1628
WW	77	15	2	Caryopsis	9, 12-Octadecadienoic acid	0.1344
WW	77	3	3	Caryopsis	9, 12-Octadecadienoic acid	0.2161
WC	75	1	1	Caryopsis	9, 12-Octadecadienoic acid	0.1051
WC	75	2	2	Caryopsis	9, 12-Octadecadienoic acid	0.1057
WC	75	2	3	Caryopsis	9, 12-Octadecadienoic acid	0.1264
WC	77	10	1	Caryopsis	9, 12-Octadecadienoic acid	0.07
WC	77	10	2	Caryopsis	9, 12-Octadecadienoic acid	0.1723
WC	77	7	3	Caryopsis	9, 12-Octadecadienoic acid	0.1438
CW	75	32	1	Caryopsis	9, 12-Octadecadienoic acid	0.0482
CW	75	32	2	Caryopsis	9, 12-Octadecadienoic acid	0.1573
CW	75	26	3	Caryopsis	9, 12-Octadecadienoic acid	0.1848
CW	77	24	1	Caryopsis	9, 12-Octadecadienoic acid	0.0827
CW	77	23	2	Caryopsis	9, 12-Octadecadienoic acid	0.0958
CW	77	24	3	Caryopsis	9, 12-Octadecadienoic acid	0.2302
CC	75	35	1	Caryopsis	9, 12-Octadecadienoic acid	0.1183
CC	75	35	2	Caryopsis	9, 12-Octadecadienoic acid	0.0811
CC	75	33	3	Caryopsis	9, 12-Octadecadienoic acid	0.0337
CC	77	31	1	Caryopsis	9, 12-Octadecadienoic acid	0.2041
CC	77	19	2	Caryopsis	9, 12-Octadecadienoic acid	0.1447
CC	77	20	3	Caryopsis	9, 12-Octadecadienoic acid	0.1501
WW	75	15	1	Husk	9-Octadecenoic acid	0.9661
WW	75	15	2	Husk	9-Octadecenoic acid	0.7232
WW	75	18	3	Husk	9-Octadecenoic acid	0.8178
WW	77	14	1	Husk	9-Octadecenoic acid	1.3819
WW	77	15	2	Husk	9-Octadecenoic acid	0.732
WW	77	3	3	Husk	9-Octadecenoic acid	1.4049
WC	75	1	1	Husk	9-Octadecenoic acid	1.3165
WC	75	2	2	Husk	9-Octadecenoic acid	0.8039
WC	75	2	3	Husk	9-Octadecenoic acid	1.4132
WC	77	10	1	Husk	9-Octadecenoic acid	0.7272
WC	77	10	2	Husk	9-Octadecenoic acid	1.1901
WC	77	7	3	Husk	9-Octadecenoic acid	1.8584
CW	75	32	1	Husk	9-Octadecenoic acid	0.6023
CW	75	32	2	Husk	9-Octadecenoic acid	0.6435
CW	75	26	3	Husk	9-Octadecenoic acid	1.1802
CW	77	24	1	Husk	9-Octadecenoic acid	1.1389
CW	77	23	2	Husk	9-Octadecenoic acid	1.2558
CW	77	24	3	Husk	9-Octadecenoic acid	1.4254
CC	75	35	1	Husk	9-Octadecenoic acid	1.0482
CC	75	35	2	Husk	9-Octadecenoic acid	0.6977
CC	75	33	3	Husk	9-Octadecenoic acid	0.4705
CC	77	31	1	Husk	9-Octadecenoic acid	2.3756
CC	77	19	2	Husk	9-Octadecenoic acid	1.6106
CC	77	20	3	Husk	9-Octadecenoic acid	2.244
WW	75	15	1	Caryopsis	9-Octadecenoic acid	0.5599
WW	75	15	2	Caryopsis	9-Octadecenoic acid	0.4717
WW	75	18	3	Caryopsis	9-Octadecenoic acid	0.456
WW	77	14	1	Caryopsis	9-Octadecenoic acid	1.6947
WW	77	15	2	Caryopsis	9-Octadecenoic acid	1.7163
WW	77	3	3	Caryopsis	9-Octadecenoic acid	0.8674
WC	75	1	1	Caryopsis	9-Octadecenoic acid	1.0162
WC	75	2	2	Caryopsis	9-Octadecenoic acid	0.6742
WC	75	2	3	Caryopsis	9-Octadecenoic acid	0.5387
WC	77	10	1	Caryopsis	9-Octadecenoic acid	0.9788
WC	77	10	2	Caryopsis	9-Octadecenoic acid	1.5898
WC	77	7	3	Caryopsis	9-Octadecenoic acid	1.0988
CW	75	32	1	Caryopsis	9-Octadecenoic acid	0.276
CW	75	32	2	Caryopsis	9-Octadecenoic acid	0.6242
CW	75	26	3	Caryopsis	9-Octadecenoic acid	1.7692
CW	77	24	1	Caryopsis	9-Octadecenoic acid	0.5537
CW	77	23	2	Caryopsis	9-Octadecenoic acid	0.7775
CW	77	24	3	Caryopsis	9-Octadecenoic acid	0.8959
CC	75	35	1	Caryopsis	9-Octadecenoic acid	1.346
CC	75	35	2	Caryopsis	9-Octadecenoic acid	1.1642
CC	75	33	3	Caryopsis	9-Octadecenoic acid	0.4283
CC	77	31	1	Caryopsis	9-Octadecenoic acid	2.5239
CC	77	19	2	Caryopsis	9-Octadecenoic acid	1.7486
CC	77	20	3	Caryopsis	9-Octadecenoic acid	2.7725
WW	75	15	1	Husk	11-Octadecenoic acid	0.1306
WW	75	15	2	Husk	11-Octadecenoic acid	0.0851
WW	75	18	3	Husk	11-Octadecenoic acid	0.0842
WW	77	14	1	Husk	11-Octadecenoic acid	0.1852
WW	77	15	2	Husk	11-Octadecenoic acid	0.0645
WW	77	3	3	Husk	11-Octadecenoic acid	0.1385
WC	75	1	1	Husk	11-Octadecenoic acid	0.0914
WC	75	2	2	Husk	11-Octadecenoic acid	0.0657
WC	75	2	3	Husk	11-Octadecenoic acid	0.1361
WC	77	10	1	Husk	11-Octadecenoic acid	0.0512
WC	77	10	2	Husk	11-Octadecenoic acid	0.0755
WC	77	7	3	Husk	11-Octadecenoic acid	0.1585
CW	75	32	1	Husk	11-Octadecenoic acid	0.0429
CW	75	32	2	Husk	11-Octadecenoic acid	0.0571
CW	75	26	3	Husk	11-Octadecenoic acid	0.0999
CW	77	24	1	Husk	11-Octadecenoic acid	0.0886
CW	77	23	2	Husk	11-Octadecenoic acid	0.1085
CW	77	24	3	Husk	11-Octadecenoic acid	0.111
CC	75	35	1	Husk	11-Octadecenoic acid	0.1148
CC	75	35	2	Husk	11-Octadecenoic acid	0.0625
CC	75	33	3	Husk	11-Octadecenoic acid	0.0403
CC	77	31	1	Husk	11-Octadecenoic acid	0.168
CC	77	19	2	Husk	11-Octadecenoic acid	0.1311
CC	77	20	3	Husk	11-Octadecenoic acid	0.1763
WW	75	15	1	Caryopsis	11-Octadecenoic acid	0.0779
WW	75	15	2	Caryopsis	11-Octadecenoic acid	0.0504
WW	75	18	3	Caryopsis	11-Octadecenoic acid	0.1175
WW	77	14	1	Caryopsis	11-Octadecenoic acid	0.2138
WW	77	15	2	Caryopsis	11-Octadecenoic acid	0.193
WW	77	3	3	Caryopsis	11-Octadecenoic acid	0.1065
WC	75	1	1	Caryopsis	11-Octadecenoic acid	0.1469
WC	75	2	2	Caryopsis	11-Octadecenoic acid	0.1615
WC	75	2	3	Caryopsis	11-Octadecenoic acid	0.0602
WC	77	10	1	Caryopsis	11-Octadecenoic acid	0.1506
WC	77	10	2	Caryopsis	11-Octadecenoic acid	0.1075
WC	77	7	3	Caryopsis	11-Octadecenoic acid	0.1396
CW	75	32	1	Caryopsis	11-Octadecenoic acid	0.0904
CW	75	32	2	Caryopsis	11-Octadecenoic acid	0.0839
CW	75	26	3	Caryopsis	11-Octadecenoic acid	0.1212
CW	77	24	1	Caryopsis	11-Octadecenoic acid	0.0972
CW	77	23	2	Caryopsis	11-Octadecenoic acid	0.0639
CW	77	24	3	Caryopsis	11-Octadecenoic acid	0.0599
CC	75	35	1	Caryopsis	11-Octadecenoic acid	0.1728
CC	75	35	2	Caryopsis	11-Octadecenoic acid	0.1607
CC	75	33	3	Caryopsis	11-Octadecenoic acid	0.0494
CC	77	31	1	Caryopsis	11-Octadecenoic acid	0.1217
CC	77	19	2	Caryopsis	11-Octadecenoic acid	0.1506
CC	77	20	3	Caryopsis	11-Octadecenoic acid	0.2908
WW	75	15	1	Husk	Octadecanoic acid	3.2117
WW	75	15	2	Husk	Octadecanoic acid	3.4723
WW	75	18	3	Husk	Octadecanoic acid	2.5237
WW	77	14	1	Husk	Octadecanoic acid	4.5159
WW	77	15	2	Husk	Octadecanoic acid	2.9285
WW	77	3	3	Husk	Octadecanoic acid	3.1796
WC	75	1	1	Husk	Octadecanoic acid	4.2611
WC	75	2	2	Husk	Octadecanoic acid	3.285
WC	75	2	3	Husk	Octadecanoic acid	4.6357
WC	77	10	1	Husk	Octadecanoic acid	3.5026
WC	77	10	2	Husk	Octadecanoic acid	4.0534
WC	77	7	3	Husk	Octadecanoic acid	7.6889
CW	75	32	1	Husk	Octadecanoic acid	2.5491
CW	75	32	2	Husk	Octadecanoic acid	2.2719
CW	75	26	3	Husk	Octadecanoic acid	2.7973
CW	77	24	1	Husk	Octadecanoic acid	3.2798
CW	77	23	2	Husk	Octadecanoic acid	4.1319
CW	77	24	3	Husk	Octadecanoic acid	3.7461
CC	75	35	1	Husk	Octadecanoic acid	2.0743
CC	75	35	2	Husk	Octadecanoic acid	1.7623
CC	75	33	3	Husk	Octadecanoic acid	1.4499
CC	77	31	1	Husk	Octadecanoic acid	2.5959
CC	77	19	2	Husk	Octadecanoic acid	3.2527
CC	77	20	3	Husk	Octadecanoic acid	3.0951
WW	75	15	1	Caryopsis	Octadecanoic acid	4.2871
WW	75	15	2	Caryopsis	Octadecanoic acid	6.0855
WW	75	18	3	Caryopsis	Octadecanoic acid	4.9769
WW	77	14	1	Caryopsis	Octadecanoic acid	7.3635
WW	77	15	2	Caryopsis	Octadecanoic acid	8.2973
WW	77	3	3	Caryopsis	Octadecanoic acid	4.6724
WC	75	1	1	Caryopsis	Octadecanoic acid	5.5422
WC	75	2	2	Caryopsis	Octadecanoic acid	5.6335
WC	75	2	3	Caryopsis	Octadecanoic acid	3.9225
WC	77	10	1	Caryopsis	Octadecanoic acid	5.0277
WC	77	10	2	Caryopsis	Octadecanoic acid	5.5703
WC	77	7	3	Caryopsis	Octadecanoic acid	7.2433
CW	75	32	1	Caryopsis	Octadecanoic acid	3.9516
CW	75	32	2	Caryopsis	Octadecanoic acid	4.0132
CW	75	26	3	Caryopsis	Octadecanoic acid	4.945
CW	77	24	1	Caryopsis	Octadecanoic acid	3.2106
CW	77	23	2	Caryopsis	Octadecanoic acid	4.9271
CW	77	24	3	Caryopsis	Octadecanoic acid	3.8166
CC	75	35	1	Caryopsis	Octadecanoic acid	3.7573
CC	75	35	2	Caryopsis	Octadecanoic acid	3.6177
CC	75	33	3	Caryopsis	Octadecanoic acid	2.183
CC	77	31	1	Caryopsis	Octadecanoic acid	3.7815
CC	77	19	2	Caryopsis	Octadecanoic acid	5.6111
CC	77	20	3	Caryopsis	Octadecanoic acid	5.5915
WW	75	15	1	Husk	Hydroxyoctadecadienoic acid	0.2742
WW	75	15	2	Husk	Hydroxyoctadecadienoic acid	0.1012
WW	75	18	3	Husk	Hydroxyoctadecadienoic acid	0.1952
WW	77	14	1	Husk	Hydroxyoctadecadienoic acid	0.2342
WW	77	15	2	Husk	Hydroxyoctadecadienoic acid	0.0774
WW	77	3	3	Husk	Hydroxyoctadecadienoic acid	0.1217
WC	75	1	1	Husk	Hydroxyoctadecadienoic acid	0.0952
WC	75	2	2	Husk	Hydroxyoctadecadienoic acid	0.0765
WC	75	2	3	Husk	Hydroxyoctadecadienoic acid	0.1372
WC	77	10	1	Husk	Hydroxyoctadecadienoic acid	0.0735
WC	77	10	2	Husk	Hydroxyoctadecadienoic acid	0.1567
WC	77	7	3	Husk	Hydroxyoctadecadienoic acid	0.0669
CW	75	32	1	Husk	Hydroxyoctadecadienoic acid	0.0957
CW	75	32	2	Husk	Hydroxyoctadecadienoic acid	0.0617
CW	75	26	3	Husk	Hydroxyoctadecadienoic acid	0.1097
CW	77	24	1	Husk	Hydroxyoctadecadienoic acid	0.1209
CW	77	23	2	Husk	Hydroxyoctadecadienoic acid	0.0664
CW	77	24	3	Husk	Hydroxyoctadecadienoic acid	0.1239
CC	75	35	1	Husk	Hydroxyoctadecadienoic acid	0.1286
CC	75	35	2	Husk	Hydroxyoctadecadienoic acid	0.119
CC	75	33	3	Husk	Hydroxyoctadecadienoic acid	0.0744
CC	77	31	1	Husk	Hydroxyoctadecadienoic acid	0.1307
CC	77	19	2	Husk	Hydroxyoctadecadienoic acid	0.0899
CC	77	20	3	Husk	Hydroxyoctadecadienoic acid	0.1482
WW	75	15	1	Caryopsis	Hydroxyoctadecadienoic acid	1.1212
WW	75	15	2	Caryopsis	Hydroxyoctadecadienoic acid	0.6812
WW	75	18	3	Caryopsis	Hydroxyoctadecadienoic acid	1.6704
WW	77	14	1	Caryopsis	Hydroxyoctadecadienoic acid	0.9289
WW	77	15	2	Caryopsis	Hydroxyoctadecadienoic acid	1.3141
WW	77	3	3	Caryopsis	Hydroxyoctadecadienoic acid	0.6706
WC	75	1	1	Caryopsis	Hydroxyoctadecadienoic acid	0.2383
WC	75	2	2	Caryopsis	Hydroxyoctadecadienoic acid	0.0807
WC	75	2	3	Caryopsis	Hydroxyoctadecadienoic acid	0.2051
WC	77	10	1	Caryopsis	Hydroxyoctadecadienoic acid	0.0958
WC	77	10	2	Caryopsis	Hydroxyoctadecadienoic acid	0.6726
WC	77	7	3	Caryopsis	Hydroxyoctadecadienoic acid	0.1854
CW	75	32	1	Caryopsis	Hydroxyoctadecadienoic acid	0.0255
CW	75	32	2	Caryopsis	Hydroxyoctadecadienoic acid	0.8175
CW	75	26	3	Caryopsis	Hydroxyoctadecadienoic acid	0.5697
CW	77	24	1	Caryopsis	Hydroxyoctadecadienoic acid	0.0204
CW	77	23	2	Caryopsis	Hydroxyoctadecadienoic acid	0.9544
CW	77	24	3	Caryopsis	Hydroxyoctadecadienoic acid	0.6007
CC	75	35	1	Caryopsis	Hydroxyoctadecadienoic acid	0.201
CC	75	35	2	Caryopsis	Hydroxyoctadecadienoic acid	0.2518
CC	75	33	3	Caryopsis	Hydroxyoctadecadienoic acid	0.3276
CC	77	31	1	Caryopsis	Hydroxyoctadecadienoic acid	0.3559
CC	77	19	2	Caryopsis	Hydroxyoctadecadienoic acid	0.1532
CC	77	20	3	Caryopsis	Hydroxyoctadecadienoic acid	0.1395
WW	75	15	1	Husk	Eicosanoic acid	0.3806
WW	75	15	2	Husk	Eicosanoic acid	0.2388
WW	75	18	3	Husk	Eicosanoic acid	0.2902
WW	77	14	1	Husk	Eicosanoic acid	0.5261
WW	77	15	2	Husk	Eicosanoic acid	0.2213
WW	77	3	3	Husk	Eicosanoic acid	0.4165
WC	75	1	1	Husk	Eicosanoic acid	0.4095
WC	75	2	2	Husk	Eicosanoic acid	0.3489
WC	75	2	3	Husk	Eicosanoic acid	0.6995
WC	77	10	1	Husk	Eicosanoic acid	0.3324
WC	77	10	2	Husk	Eicosanoic acid	0.5354
WC	77	7	3	Husk	Eicosanoic acid	0.4879
CW	75	32	1	Husk	Eicosanoic acid	0.2697
CW	75	32	2	Husk	Eicosanoic acid	0.2114
CW	75	26	3	Husk	Eicosanoic acid	0.3679
CW	77	24	1	Husk	Eicosanoic acid	0.3337
CW	77	23	2	Husk	Eicosanoic acid	0.3883
CW	77	24	3	Husk	Eicosanoic acid	0.3108
CC	75	35	1	Husk	Eicosanoic acid	0.3399
CC	75	35	2	Husk	Eicosanoic acid	0.2525
CC	75	33	3	Husk	Eicosanoic acid	0.2508
CC	77	31	1	Husk	Eicosanoic acid	0.4035
CC	77	19	2	Husk	Eicosanoic acid	0.3335
CC	77	20	3	Husk	Eicosanoic acid	0.3725
WW	75	15	1	Caryopsis	Eicosanoic acid	0.2296
WW	75	15	2	Caryopsis	Eicosanoic acid	0.1679
WW	75	18	3	Caryopsis	Eicosanoic acid	0.1273
WW	77	14	1	Caryopsis	Eicosanoic acid	0.4649
WW	77	15	2	Caryopsis	Eicosanoic acid	0.4849
WW	77	3	3	Caryopsis	Eicosanoic acid	0.2417
WC	75	1	1	Caryopsis	Eicosanoic acid	0.2203
WC	75	2	2	Caryopsis	Eicosanoic acid	0.1122
WC	75	2	3	Caryopsis	Eicosanoic acid	0.1309
WC	77	10	1	Caryopsis	Eicosanoic acid	0.1436
WC	77	10	2	Caryopsis	Eicosanoic acid	0.3945
WC	77	7	3	Caryopsis	Eicosanoic acid	0.1993
CW	75	32	1	Caryopsis	Eicosanoic acid	0.0439
CW	75	32	2	Caryopsis	Eicosanoic acid	0.242
CW	75	26	3	Caryopsis	Eicosanoic acid	0.3506
CW	77	24	1	Caryopsis	Eicosanoic acid	0.0781
CW	77	23	2	Caryopsis	Eicosanoic acid	0.2596
CW	77	24	3	Caryopsis	Eicosanoic acid	0.2009
CC	75	35	1	Caryopsis	Eicosanoic acid	0.208
CC	75	35	2	Caryopsis	Eicosanoic acid	0.2184
CC	75	33	3	Caryopsis	Eicosanoic acid	0.0919
CC	77	31	1	Caryopsis	Eicosanoic acid	0.3909
CC	77	19	2	Caryopsis	Eicosanoic acid	0.3049
CC	77	20	3	Caryopsis	Eicosanoic acid	0.2969
WW	75	15	1	Husk	Docosanoic acid	0.9801
WW	75	15	2	Husk	Docosanoic acid	0.4767
WW	75	18	3	Husk	Docosanoic acid	0.5971
WW	77	14	1	Husk	Docosanoic acid	1.4041
WW	77	15	2	Husk	Docosanoic acid	0.5638
WW	77	3	3	Husk	Docosanoic acid	0.8815
WC	75	1	1	Husk	Docosanoic acid	0.9412
WC	75	2	2	Husk	Docosanoic acid	0.9698
WC	75	2	3	Husk	Docosanoic acid	1.6516
WC	77	10	1	Husk	Docosanoic acid	0.9936
WC	77	10	2	Husk	Docosanoic acid	1.2677
WC	77	7	3	Husk	Docosanoic acid	0.9355
CW	75	32	1	Husk	Docosanoic acid	0.5428
CW	75	32	2	Husk	Docosanoic acid	0.2684
CW	75	26	3	Husk	Docosanoic acid	0.4617
CW	77	24	1	Husk	Docosanoic acid	0.3838
CW	77	23	2	Husk	Docosanoic acid	0.3368
CW	77	24	3	Husk	Docosanoic acid	0.3548
CC	75	35	1	Husk	Docosanoic acid	0.8262
CC	75	35	2	Husk	Docosanoic acid	0.4877
CC	75	33	3	Husk	Docosanoic acid	0.6244
CC	77	31	1	Husk	Docosanoic acid	0.7962
CC	77	19	2	Husk	Docosanoic acid	0.5403
CC	77	20	3	Husk	Docosanoic acid	0.529
WW	75	15	1	Caryopsis	Docosanoic acid	0.5791
WW	75	15	2	Caryopsis	Docosanoic acid	0.1642
WW	75	18	3	Caryopsis	Docosanoic acid	0.0772
WW	77	14	1	Caryopsis	Docosanoic acid	0.9773
WW	77	15	2	Caryopsis	Docosanoic acid	0.8341
WW	77	3	3	Caryopsis	Docosanoic acid	0.4365
WC	75	1	1	Caryopsis	Docosanoic acid	0.2378
WC	75	2	2	Caryopsis	Docosanoic acid	0.0733
WC	75	2	3	Caryopsis	Docosanoic acid	0.3235
WC	77	10	1	Caryopsis	Docosanoic acid	0.0947
WC	77	10	2	Caryopsis	Docosanoic acid	0.7113
WC	77	7	3	Caryopsis	Docosanoic acid	0.2454
CW	75	32	1	Caryopsis	Docosanoic acid	0.0172
CW	75	32	2	Caryopsis	Docosanoic acid	0.5192
CW	75	26	3	Caryopsis	Docosanoic acid	0.6046
CW	77	24	1	Caryopsis	Docosanoic acid	0.0203
CW	77	23	2	Caryopsis	Docosanoic acid	0.4867
CW	77	24	3	Caryopsis	Docosanoic acid	0.3269
CC	75	35	1	Caryopsis	Docosanoic acid	0.219
CC	75	35	2	Caryopsis	Docosanoic acid	0.2932
CC	75	33	3	Caryopsis	Docosanoic acid	0.449
CC	77	31	1	Caryopsis	Docosanoic acid	0.6319
CC	77	19	2	Caryopsis	Docosanoic acid	0.3093
CC	77	20	3	Caryopsis	Docosanoic acid	0.3891
WW	75	15	1	Husk	Tetracosanoic acid	0.5299
WW	75	15	2	Husk	Tetracosanoic acid	0.3144
WW	75	18	3	Husk	Tetracosanoic acid	0.3784
WW	77	14	1	Husk	Tetracosanoic acid	0.8034
WW	77	15	2	Husk	Tetracosanoic acid	0.3956
WW	77	3	3	Husk	Tetracosanoic acid	0.611
WC	75	1	1	Husk	Tetracosanoic acid	0.6122
WC	75	2	2	Husk	Tetracosanoic acid	0.452
WC	75	2	3	Husk	Tetracosanoic acid	0.5877
WC	77	10	1	Husk	Tetracosanoic acid	0.5694
WC	77	10	2	Husk	Tetracosanoic acid	0.8203
WC	77	7	3	Husk	Tetracosanoic acid	0.6297
CW	75	32	1	Husk	Tetracosanoic acid	0.4674
CW	75	32	2	Husk	Tetracosanoic acid	0.1566
CW	75	26	3	Husk	Tetracosanoic acid	0.5218
CW	77	24	1	Husk	Tetracosanoic acid	0.3055
CW	77	23	2	Husk	Tetracosanoic acid	0.2709
CW	77	24	3	Husk	Tetracosanoic acid	0.3234
CC	75	35	1	Husk	Tetracosanoic acid	0.4606
CC	75	35	2	Husk	Tetracosanoic acid	0.4091
CC	75	33	3	Husk	Tetracosanoic acid	0.2764
CC	77	31	1	Husk	Tetracosanoic acid	0.6205
CC	77	19	2	Husk	Tetracosanoic acid	0.5035
CC	77	20	3	Husk	Tetracosanoic acid	0.4876
WW	75	15	1	Caryopsis	Tetracosanoic acid	0.2374
WW	75	15	2	Caryopsis	Tetracosanoic acid	0.0229
WW	75	18	3	Caryopsis	Tetracosanoic acid	0.0313
WW	77	14	1	Caryopsis	Tetracosanoic acid	0.3704
WW	77	15	2	Caryopsis	Tetracosanoic acid	0.2203
WW	77	3	3	Caryopsis	Tetracosanoic acid	0.3284
WC	75	1	1	Caryopsis	Tetracosanoic acid	0.0764
WC	75	2	2	Caryopsis	Tetracosanoic acid	0.0233
WC	75	2	3	Caryopsis	Tetracosanoic acid	0.1477
WC	77	10	1	Caryopsis	Tetracosanoic acid	0.0572
WC	77	10	2	Caryopsis	Tetracosanoic acid	0.5034
WC	77	7	3	Caryopsis	Tetracosanoic acid	0.2221
CW	75	32	1	Caryopsis	Tetracosanoic acid	0.0094
CW	75	32	2	Caryopsis	Tetracosanoic acid	0.1844
CW	75	26	3	Caryopsis	Tetracosanoic acid	0.4628
CW	77	24	1	Caryopsis	Tetracosanoic acid	0.0146
CW	77	23	2	Caryopsis	Tetracosanoic acid	0.2298
CW	77	24	3	Caryopsis	Tetracosanoic acid	0.2484
CC	75	35	1	Caryopsis	Tetracosanoic acid	0.0784
CC	75	35	2	Caryopsis	Tetracosanoic acid	0.1057
CC	75	33	3	Caryopsis	Tetracosanoic acid	0.0563
CC	77	31	1	Caryopsis	Tetracosanoic acid	0.3398
CC	77	19	2	Caryopsis	Tetracosanoic acid	0.1177
CC	77	20	3	Caryopsis	Tetracosanoic acid	0.3194
WW	75	15	1	Husk	Pentcosanoic acid	0.0539
WW	75	15	2	Husk	Pentcosanoic acid	0.0312
WW	75	18	3	Husk	Pentcosanoic acid	0.0494
WW	77	14	1	Husk	Pentcosanoic acid	0.0951
WW	77	15	2	Husk	Pentcosanoic acid	0.0462
WW	77	3	3	Husk	Pentcosanoic acid	0.062
WC	75	1	1	Husk	Pentcosanoic acid	0.0512
WC	75	2	2	Husk	Pentcosanoic acid	0.0426
WC	75	2	3	Husk	Pentcosanoic acid	0.0509
WC	77	10	1	Husk	Pentcosanoic acid	0.068
WC	77	10	2	Husk	Pentcosanoic acid	0.0859
WC	77	7	3	Husk	Pentcosanoic acid	0.0638
CW	75	32	1	Husk	Pentcosanoic acid	0.0376
CW	75	32	2	Husk	Pentcosanoic acid	0.014
CW	75	26	3	Husk	Pentcosanoic acid	0.062
CW	77	24	1	Husk	Pentcosanoic acid	0.0287
CW	77	23	2	Husk	Pentcosanoic acid	0.0329
CW	77	24	3	Husk	Pentcosanoic acid	0.0401
CC	75	35	1	Husk	Pentcosanoic acid	0.0494
CC	75	35	2	Husk	Pentcosanoic acid	0.0411
CC	75	33	3	Husk	Pentcosanoic acid	0.0307
CC	77	31	1	Husk	Pentcosanoic acid	0.0841
CC	77	19	2	Husk	Pentcosanoic acid	0.0645
CC	77	20	3	Husk	Pentcosanoic acid	0.0731
WW	75	15	1	Caryopsis	Pentcosanoic acid	0.0327
WW	75	15	2	Caryopsis	Pentcosanoic acid	0.0562
WW	75	18	3	Caryopsis	Pentcosanoic acid	0.0075
WW	77	14	1	Caryopsis	Pentcosanoic acid	0.0441
WW	77	15	2	Caryopsis	Pentcosanoic acid	0.0178
WW	77	3	3	Caryopsis	Pentcosanoic acid	0.0296
WC	75	1	1	Caryopsis	Pentcosanoic acid	0.0139
WC	75	2	2	Caryopsis	Pentcosanoic acid	0.0091
WC	75	2	3	Caryopsis	Pentcosanoic acid	0.0211
WC	77	10	1	Caryopsis	Pentcosanoic acid	0.0159
WC	77	10	2	Caryopsis	Pentcosanoic acid	0.0639
WC	77	7	3	Caryopsis	Pentcosanoic acid	0.0292
CW	75	32	1	Caryopsis	Pentcosanoic acid	0.007
CW	75	32	2	Caryopsis	Pentcosanoic acid	0.0167
CW	75	26	3	Caryopsis	Pentcosanoic acid	0.043
CW	77	24	1	Caryopsis	Pentcosanoic acid	0.0087
CW	77	23	2	Caryopsis	Pentcosanoic acid	0.0248
CW	77	24	3	Caryopsis	Pentcosanoic acid	0.0357
CC	75	35	1	Caryopsis	Pentcosanoic acid	0.0093
CC	75	35	2	Caryopsis	Pentcosanoic acid	0.0138
CC	75	33	3	Caryopsis	Pentcosanoic acid	0.0077
CC	77	31	1	Caryopsis	Pentcosanoic acid	0.0282
CC	77	19	2	Caryopsis	Pentcosanoic acid	0.0155
CC	77	20	3	Caryopsis	Pentcosanoic acid	0.0465
WW	75	15	1	Husk	Hexacosanoic acid	0.8598
WW	75	15	2	Husk	Hexacosanoic acid	0.5726
WW	75	18	3	Husk	Hexacosanoic acid	0.5142
WW	77	14	1	Husk	Hexacosanoic acid	1.4906
WW	77	15	2	Husk	Hexacosanoic acid	0.673
WW	77	3	3	Husk	Hexacosanoic acid	1.2377
WC	75	1	1	Husk	Hexacosanoic acid	1.0524
WC	75	2	2	Husk	Hexacosanoic acid	1.0799
WC	75	2	3	Husk	Hexacosanoic acid	0.8804
WC	77	10	1	Husk	Hexacosanoic acid	1.1861
WC	77	10	2	Husk	Hexacosanoic acid	1.7425
WC	77	7	3	Husk	Hexacosanoic acid	0.97
CW	75	32	1	Husk	Hexacosanoic acid	0.5143
CW	75	32	2	Husk	Hexacosanoic acid	0.0615
CW	75	26	3	Husk	Hexacosanoic acid	0.4688
CW	77	24	1	Husk	Hexacosanoic acid	0.5573
CW	77	23	2	Husk	Hexacosanoic acid	0.1633
CW	77	24	3	Husk	Hexacosanoic acid	0.488
CC	75	35	1	Husk	Hexacosanoic acid	0.943
CC	75	35	2	Husk	Hexacosanoic acid	0.8607
CC	75	33	3	Husk	Hexacosanoic acid	0.9353
CC	77	31	1	Husk	Hexacosanoic acid	2.2519
CC	77	19	2	Husk	Hexacosanoic acid	1.2446
CC	77	20	3	Husk	Hexacosanoic acid	1.0933
WW	75	15	1	Caryopsis	Hexacosanoic acid	0.069
WW	75	15	2	Caryopsis	Hexacosanoic acid	0.0087
WW	75	18	3	Caryopsis	Hexacosanoic acid	0.0145
WW	77	14	1	Caryopsis	Hexacosanoic acid	0.098
WW	77	15	2	Caryopsis	Hexacosanoic acid	0.0191
WW	77	3	3	Caryopsis	Hexacosanoic acid	0.0436
WC	75	1	1	Caryopsis	Hexacosanoic acid	0.0164
WC	75	2	2	Caryopsis	Hexacosanoic acid	0.0116
WC	75	2	3	Caryopsis	Hexacosanoic acid	0.0269
WC	77	10	1	Caryopsis	Hexacosanoic acid	0.0119
WC	77	10	2	Caryopsis	Hexacosanoic acid	0.1002
WC	77	7	3	Caryopsis	Hexacosanoic acid	0.0595
CW	75	32	1	Caryopsis	Hexacosanoic acid	0.0068
CW	75	32	2	Caryopsis	Hexacosanoic acid	0.0208
CW	75	26	3	Caryopsis	Hexacosanoic acid	0.0491
CW	77	24	1	Caryopsis	Hexacosanoic acid	0.0067
CW	77	23	2	Caryopsis	Hexacosanoic acid	0.0248
CW	77	24	3	Caryopsis	Hexacosanoic acid	0.056
CC	75	35	1	Caryopsis	Hexacosanoic acid	0.0184
CC	75	35	2	Caryopsis	Hexacosanoic acid	0.022
CC	75	33	3	Caryopsis	Hexacosanoic acid	0.0077
CC	77	31	1	Caryopsis	Hexacosanoic acid	0.0326
CC	77	19	2	Caryopsis	Hexacosanoic acid	0.0245
CC	77	20	3	Caryopsis	Hexacosanoic acid	0.0848
WW	75	15	1	Husk	Octacosanoic acid	0.9328
WW	75	15	2	Husk	Octacosanoic acid	0.477
WW	75	18	3	Husk	Octacosanoic acid	0.4398
WW	77	14	1	Husk	Octacosanoic acid	1.4379
WW	77	15	2	Husk	Octacosanoic acid	0.6969
WW	77	3	3	Husk	Octacosanoic acid	1.5016
WC	75	1	1	Husk	Octacosanoic acid	1.0343
WC	75	2	2	Husk	Octacosanoic acid	0.9734
WC	75	2	3	Husk	Octacosanoic acid	0.5645
WC	77	10	1	Husk	Octacosanoic acid	1.2987
WC	77	10	2	Husk	Octacosanoic acid	1.5222
WC	77	7	3	Husk	Octacosanoic acid	0.746
CW	75	32	1	Husk	Octacosanoic acid	0.6583
CW	75	32	2	Husk	Octacosanoic acid	0.0287
CW	75	26	3	Husk	Octacosanoic acid	0.5528
CW	77	24	1	Husk	Octacosanoic acid	0.8527
CW	77	23	2	Husk	Octacosanoic acid	0.1421
CW	77	24	3	Husk	Octacosanoic acid	0.804
CC	75	35	1	Husk	Octacosanoic acid	1.7499
CC	75	35	2	Husk	Octacosanoic acid	1.4142
CC	75	33	3	Husk	Octacosanoic acid	1.1183
CC	77	31	1	Husk	Octacosanoic acid	2.1292
CC	77	19	2	Husk	Octacosanoic acid	0.9026
CC	77	20	3	Husk	Octacosanoic acid	1.1792
WW	75	15	1	Caryopsis	Octacosanoic acid	0.1138
WW	75	15	2	Caryopsis	Octacosanoic acid	0.0189
WW	75	18	3	Caryopsis	Octacosanoic acid	0.0166
WW	77	14	1	Caryopsis	Octacosanoic acid	0.0644
WW	77	15	2	Caryopsis	Octacosanoic acid	0.048
WW	77	3	3	Caryopsis	Octacosanoic acid	0.0703
WC	75	1	1	Caryopsis	Octacosanoic acid	0.037
WC	75	2	2	Caryopsis	Octacosanoic acid	0.0201
WC	75	2	3	Caryopsis	Octacosanoic acid	0.0622
WC	77	10	1	Caryopsis	Octacosanoic acid	0.026
WC	77	10	2	Caryopsis	Octacosanoic acid	0.0749
WC	77	7	3	Caryopsis	Octacosanoic acid	0.0554
CW	75	32	1	Caryopsis	Octacosanoic acid	0.0086
CW	75	32	2	Caryopsis	Octacosanoic acid	0.0175
CW	75	26	3	Caryopsis	Octacosanoic acid	0.0649
CW	77	24	1	Caryopsis	Octacosanoic acid	0.1492
CW	77	23	2	Caryopsis	Octacosanoic acid	0.0656
CW	77	24	3	Caryopsis	Octacosanoic acid	0.0699
CC	75	35	1	Caryopsis	Octacosanoic acid	0.0258
CC	75	35	2	Caryopsis	Octacosanoic acid	0.023
CC	75	33	3	Caryopsis	Octacosanoic acid	0.0138
CC	77	31	1	Caryopsis	Octacosanoic acid	0.039
CC	77	19	2	Caryopsis	Octacosanoic acid	0.0115
CC	77	20	3	Caryopsis	Octacosanoic acid	0.0598
WW	75	15	1	Husk	Tricontanoic acid	1.2164
WW	75	15	2	Husk	Tricontanoic acid	0.6335
WW	75	18	3	Husk	Tricontanoic acid	0.6415
WW	77	14	1	Husk	Tricontanoic acid	1.2618
WW	77	15	2	Husk	Tricontanoic acid	0.8462
WW	77	3	3	Husk	Tricontanoic acid	1.5513
WC	75	1	1	Husk	Tricontanoic acid	0.9208
WC	75	2	2	Husk	Tricontanoic acid	1.039
WC	75	2	3	Husk	Tricontanoic acid	0.7617
WC	77	10	1	Husk	Tricontanoic acid	1.1283
WC	77	10	2	Husk	Tricontanoic acid	1.2639
WC	77	7	3	Husk	Tricontanoic acid	0.5107
CW	75	32	1	Husk	Tricontanoic acid	0.9322
CW	75	32	2	Husk	Tricontanoic acid	0.0574
CW	75	26	3	Husk	Tricontanoic acid	0.8326
CW	77	24	1	Husk	Tricontanoic acid	1.1057
CW	77	23	2	Husk	Tricontanoic acid	0.1067
CW	77	24	3	Husk	Tricontanoic acid	0.8893
CC	75	35	1	Husk	Tricontanoic acid	1.2576
CC	75	35	2	Husk	Tricontanoic acid	1.2131
CC	75	33	3	Husk	Tricontanoic acid	0.8478
CC	77	31	1	Husk	Tricontanoic acid	1.463
CC	77	19	2	Husk	Tricontanoic acid	0.74
CC	77	20	3	Husk	Tricontanoic acid	0.8376
WW	75	15	1	Caryopsis	Tricontanoic acid	0.0542
WW	75	15	2	Caryopsis	Tricontanoic acid	0.0104
WW	75	18	3	Caryopsis	Tricontanoic acid	0.0029
WW	77	14	1	Caryopsis	Tricontanoic acid	0.0353
WW	77	15	2	Caryopsis	Tricontanoic acid	0.0137
WW	77	3	3	Caryopsis	Tricontanoic acid	0.0196
WC	75	1	1	Caryopsis	Tricontanoic acid	0.0148
WC	75	2	2	Caryopsis	Tricontanoic acid	0.0138
WC	75	2	3	Caryopsis	Tricontanoic acid	0.0157
WC	77	10	1	Caryopsis	Tricontanoic acid	0.0127
WC	77	10	2	Caryopsis	Tricontanoic acid	0.0209
WC	77	7	3	Caryopsis	Tricontanoic acid	0.0143
CW	75	32	1	Caryopsis	Tricontanoic acid	0.0107
CW	75	32	2	Caryopsis	Tricontanoic acid	0.0085
CW	75	26	3	Caryopsis	Tricontanoic acid	0.0146
CW	77	24	1	Caryopsis	Tricontanoic acid	0.0101
CW	77	23	2	Caryopsis	Tricontanoic acid	0.0166
CW	77	24	3	Caryopsis	Tricontanoic acid	0.0154
CC	75	35	1	Caryopsis	Tricontanoic acid	0.0168
CC	75	35	2	Caryopsis	Tricontanoic acid	0.0146
CC	75	33	3	Caryopsis	Tricontanoic acid	0.0079
CC	77	31	1	Caryopsis	Tricontanoic acid	0.0171
CC	77	19	2	Caryopsis	Tricontanoic acid	0.0109
CC	77	20	3	Caryopsis	Tricontanoic acid	0.031
WW	75	15	1	Husk	Dotriacontanoic acid	0.585
WW	75	15	2	Husk	Dotriacontanoic acid	0.3274
WW	75	18	3	Husk	Dotriacontanoic acid	0.2717
WW	77	14	1	Husk	Dotriacontanoic acid	0.5983
WW	77	15	2	Husk	Dotriacontanoic acid	0.221
WW	77	3	3	Husk	Dotriacontanoic acid	0.4785
WC	75	1	1	Husk	Dotriacontanoic acid	0.2483
WC	75	2	2	Husk	Dotriacontanoic acid	0.2579
WC	75	2	3	Husk	Dotriacontanoic acid	0.1575
WC	77	10	1	Husk	Dotriacontanoic acid	0.2344
WC	77	10	2	Husk	Dotriacontanoic acid	0.29
WC	77	7	3	Husk	Dotriacontanoic acid	0.0411
CW	75	32	1	Husk	Dotriacontanoic acid	0.3981
CW	75	32	2	Husk	Dotriacontanoic acid	0.0083
CW	75	26	3	Husk	Dotriacontanoic acid	0.2729
CW	77	24	1	Husk	Dotriacontanoic acid	0.3747
CW	77	23	2	Husk	Dotriacontanoic acid	0.0289
CW	77	24	3	Husk	Dotriacontanoic acid	0.1851
CC	75	35	1	Husk	Dotriacontanoic acid	0.2832
CC	75	35	2	Husk	Dotriacontanoic acid	0.3657
CC	75	33	3	Husk	Dotriacontanoic acid	0.3501
CC	77	31	1	Husk	Dotriacontanoic acid	0.5644
CC	77	19	2	Husk	Dotriacontanoic acid	0.2748
CC	77	20	3	Husk	Dotriacontanoic acid	0.2711
WW	75	15	1	Caryopsis	Dotriacontanoic acid	0.0096
WW	75	15	2	Caryopsis	Dotriacontanoic acid	0.0055
WW	75	18	3	Caryopsis	Dotriacontanoic acid	0.007
WW	77	14	1	Caryopsis	Dotriacontanoic acid	0.0306
WW	77	15	2	Caryopsis	Dotriacontanoic acid	0.0062
WW	77	3	3	Caryopsis	Dotriacontanoic acid	0.0085
WC	75	1	1	Caryopsis	Dotriacontanoic acid	0.0063
WC	75	2	2	Caryopsis	Dotriacontanoic acid	0.003
WC	75	2	3	Caryopsis	Dotriacontanoic acid	0.0074
WC	77	10	1	Caryopsis	Dotriacontanoic acid	0.0118
WC	77	10	2	Caryopsis	Dotriacontanoic acid	0.0079
WC	77	7	3	Caryopsis	Dotriacontanoic acid	0.0122
CW	75	32	1	Caryopsis	Dotriacontanoic acid	0.008
CW	75	32	2	Caryopsis	Dotriacontanoic acid	0.0035
CW	75	26	3	Caryopsis	Dotriacontanoic acid	0.0076
CW	77	24	1	Caryopsis	Dotriacontanoic acid	0.0104
CW	77	23	2	Caryopsis	Dotriacontanoic acid	0.006
CW	77	24	3	Caryopsis	Dotriacontanoic acid	0.0042
CC	75	35	1	Caryopsis	Dotriacontanoic acid	0.0055
CC	75	35	2	Caryopsis	Dotriacontanoic acid	0.0104
CC	75	33	3	Caryopsis	Dotriacontanoic acid	0.0022
CC	77	31	1	Caryopsis	Dotriacontanoic acid	0.0056
CC	77	19	2	Caryopsis	Dotriacontanoic acid	0.0103
CC	77	20	3	Caryopsis	Dotriacontanoic acid	0.0116
WW	75	15	1	Husk	Dodecanol	0.0533
WW	75	15	2	Husk	Dodecanol	0.062
WW	75	18	3	Husk	Dodecanol	0.122
WW	77	14	1	Husk	Dodecanol	0.0657
WW	77	15	2	Husk	Dodecanol	0.0699
WW	77	3	3	Husk	Dodecanol	1.1334
WC	75	1	1	Husk	Dodecanol	1.6066
WC	75	2	2	Husk	Dodecanol	0.129
WC	75	2	3	Husk	Dodecanol	0.0708
WC	77	10	1	Husk	Dodecanol	0.0775
WC	77	10	2	Husk	Dodecanol	2.0384
WC	77	7	3	Husk	Dodecanol	0.1687
CW	75	32	1	Husk	Dodecanol	1.6535
CW	75	32	2	Husk	Dodecanol	0.0389
CW	75	26	3	Husk	Dodecanol	0.0499
CW	77	24	1	Husk	Dodecanol	0.0814
CW	77	23	2	Husk	Dodecanol	0.0644
CW	77	24	3	Husk	Dodecanol	0.0295
CC	75	35	1	Husk	Dodecanol	0.0677
CC	75	35	2	Husk	Dodecanol	1.1037
CC	75	33	3	Husk	Dodecanol	0.5896
CC	77	31	1	Husk	Dodecanol	0.0317
CC	77	19	2	Husk	Dodecanol	0.0736
CC	77	20	3	Husk	Dodecanol	0.0716
WW	75	15	1	Caryopsis	Dodecanol	0.8458
WW	75	15	2	Caryopsis	Dodecanol	0.1858
WW	75	18	3	Caryopsis	Dodecanol	0.2408
WW	77	14	1	Caryopsis	Dodecanol	0.0962
WW	77	15	2	Caryopsis	Dodecanol	0.1208
WW	77	3	3	Caryopsis	Dodecanol	0.6975
WC	75	1	1	Caryopsis	Dodecanol	0.1683
WC	75	2	2	Caryopsis	Dodecanol	0.1685
WC	75	2	3	Caryopsis	Dodecanol	1.6336
WC	77	10	1	Caryopsis	Dodecanol	0.2085
WC	77	10	2	Caryopsis	Dodecanol	0.2039
WC	77	7	3	Caryopsis	Dodecanol	0.2798
CW	75	32	1	Caryopsis	Dodecanol	0.0618
CW	75	32	2	Caryopsis	Dodecanol	0.1425
CW	75	26	3	Caryopsis	Dodecanol	1.1217
CW	77	24	1	Caryopsis	Dodecanol	0.0977
CW	77	23	2	Caryopsis	Dodecanol	0.1328
CW	77	24	3	Caryopsis	Dodecanol	0.341
CC	75	35	1	Caryopsis	Dodecanol	0.0727
CC	75	35	2	Caryopsis	Dodecanol	0.0858
CC	75	33	3	Caryopsis	Dodecanol	0.0567
CC	77	31	1	Caryopsis	Dodecanol	0.0871
CC	77	19	2	Caryopsis	Dodecanol	0.1726
CC	77	20	3	Caryopsis	Dodecanol	0.1441
WW	75	15	1	Husk	Hexadecanol	0.0233
WW	75	15	2	Husk	Hexadecanol	0.0228
WW	75	18	3	Husk	Hexadecanol	0.0222
WW	77	14	1	Husk	Hexadecanol	0.0625
WW	77	15	2	Husk	Hexadecanol	0.0426
WW	77	3	3	Husk	Hexadecanol	0.0405
WC	75	1	1	Husk	Hexadecanol	0.0368
WC	75	2	2	Husk	Hexadecanol	0.023
WC	75	2	3	Husk	Hexadecanol	0.0315
WC	77	10	1	Husk	Hexadecanol	0.0341
WC	77	10	2	Husk	Hexadecanol	0.0589
WC	77	7	3	Husk	Hexadecanol	0.0573
CW	75	32	1	Husk	Hexadecanol	0.0285
CW	75	32	2	Husk	Hexadecanol	0.0298
CW	75	26	3	Husk	Hexadecanol	0.0286
CW	77	24	1	Husk	Hexadecanol	0.0865
CW	77	23	2	Husk	Hexadecanol	0.0535
CW	77	24	3	Husk	Hexadecanol	0.0819
CC	75	35	1	Husk	Hexadecanol	0.0292
CC	75	35	2	Husk	Hexadecanol	0.0248
CC	75	33	3	Husk	Hexadecanol	0.0125
CC	77	31	1	Husk	Hexadecanol	0.0313
CC	77	19	2	Husk	Hexadecanol	0.0628
CC	77	20	3	Husk	Hexadecanol	0.0579
WW	75	15	1	Caryopsis	Hexadecanol	0.0176
WW	75	15	2	Caryopsis	Hexadecanol	0.0148
WW	75	18	3	Caryopsis	Hexadecanol	0.0197
WW	77	14	1	Caryopsis	Hexadecanol	0.0585
WW	77	15	2	Caryopsis	Hexadecanol	0.053
WW	77	3	3	Caryopsis	Hexadecanol	0.0388
WC	75	1	1	Caryopsis	Hexadecanol	0.0197
WC	75	2	2	Caryopsis	Hexadecanol	0.017
WC	75	2	3	Caryopsis	Hexadecanol	0.0127
WC	77	10	1	Caryopsis	Hexadecanol	0.0459
WC	77	10	2	Caryopsis	Hexadecanol	0.0722
WC	77	7	3	Caryopsis	Hexadecanol	0.0454
CW	75	32	1	Caryopsis	Hexadecanol	0.023
CW	75	32	2	Caryopsis	Hexadecanol	0.0302
CW	75	26	3	Caryopsis	Hexadecanol	0.0452
CW	77	24	1	Caryopsis	Hexadecanol	0.0994
CW	77	23	2	Caryopsis	Hexadecanol	0.0532
CW	77	24	3	Caryopsis	Hexadecanol	0.1202
CC	75	35	1	Caryopsis	Hexadecanol	0.0338
CC	75	35	2	Caryopsis	Hexadecanol	0.0356
CC	75	33	3	Caryopsis	Hexadecanol	0.0105
CC	77	31	1	Caryopsis	Hexadecanol	0.0566
CC	77	19	2	Caryopsis	Hexadecanol	0.0813
CC	77	20	3	Caryopsis	Hexadecanol	0.0885
WW	75	15	1	Husk	Octadecanol	0.0306
WW	75	15	2	Husk	Octadecanol	0.0314
WW	75	18	3	Husk	Octadecanol	0.024
WW	77	14	1	Husk	Octadecanol	0.0632
WW	77	15	2	Husk	Octadecanol	0.0393
WW	77	3	3	Husk	Octadecanol	0.048
WC	75	1	1	Husk	Octadecanol	0.0563
WC	75	2	2	Husk	Octadecanol	0.0345
WC	75	2	3	Husk	Octadecanol	0.0382
WC	77	10	1	Husk	Octadecanol	0.0365
WC	77	10	2	Husk	Octadecanol	0.0521
WC	77	7	3	Husk	Octadecanol	0.0547
CW	75	32	1	Husk	Octadecanol	0.0243
CW	75	32	2	Husk	Octadecanol	0.0241
CW	75	26	3	Husk	Octadecanol	0.034
CW	77	24	1	Husk	Octadecanol	0.1594
CW	77	23	2	Husk	Octadecanol	0.1038
CW	77	24	3	Husk	Octadecanol	0.1788
CC	75	35	1	Husk	Octadecanol	0.0313
CC	75	35	2	Husk	Octadecanol	0.0366
CC	75	33	3	Husk	Octadecanol	0.0211
CC	77	31	1	Husk	Octadecanol	0.0271
CC	77	19	2	Husk	Octadecanol	0.0546
CC	77	20	3	Husk	Octadecanol	0.0474
WW	75	15	1	Caryopsis	Octadecanol	0.0243
WW	75	15	2	Caryopsis	Octadecanol	0.0244
WW	75	18	3	Caryopsis	Octadecanol	0.0402
WW	77	14	1	Caryopsis	Octadecanol	0.0663
WW	77	15	2	Caryopsis	Octadecanol	0.0617
WW	77	3	3	Caryopsis	Octadecanol	0.0439
WC	75	1	1	Caryopsis	Octadecanol	0.0253
WC	75	2	2	Caryopsis	Octadecanol	0.0228
WC	75	2	3	Caryopsis	Octadecanol	0.0191
WC	77	10	1	Caryopsis	Octadecanol	0.0406
WC	77	10	2	Caryopsis	Octadecanol	0.0372
WC	77	7	3	Caryopsis	Octadecanol	0.044
CW	75	32	1	Caryopsis	Octadecanol	0.0191
CW	75	32	2	Caryopsis	Octadecanol	0.0286
CW	75	26	3	Caryopsis	Octadecanol	0.0533
CW	77	24	1	Caryopsis	Octadecanol	0.1793
CW	77	23	2	Caryopsis	Octadecanol	0.0974
CW	77	24	3	Caryopsis	Octadecanol	0.2405
CC	75	35	1	Caryopsis	Octadecanol	0.0356
CC	75	35	2	Caryopsis	Octadecanol	0.0391
CC	75	33	3	Caryopsis	Octadecanol	0.0107
CC	77	31	1	Caryopsis	Octadecanol	0.0437
CC	77	19	2	Caryopsis	Octadecanol	0.0618
CC	77	20	3	Caryopsis	Octadecanol	0.06
WW	75	15	1	Husk	Docosanol	0.0185
WW	75	15	2	Husk	Docosanol	0.0094
WW	75	18	3	Husk	Docosanol	0.0138
WW	77	14	1	Husk	Docosanol	0.0385
WW	77	15	2	Husk	Docosanol	0.0321
WW	77	3	3	Husk	Docosanol	0.0784
WC	75	1	1	Husk	Docosanol	0.1165
WC	75	2	2	Husk	Docosanol	0.0664
WC	75	2	3	Husk	Docosanol	0.1343
WC	77	10	1	Husk	Docosanol	0.0994
WC	77	10	2	Husk	Docosanol	0.1828
WC	77	7	3	Husk	Docosanol	0.4383
CW	75	32	1	Husk	Docosanol	0.0548
CW	75	32	2	Husk	Docosanol	0.0396
CW	75	26	3	Husk	Docosanol	0.0226
CW	77	24	1	Husk	Docosanol	0.0256
CW	77	23	2	Husk	Docosanol	0.0116
CW	77	24	3	Husk	Docosanol	0.0209
CC	75	35	1	Husk	Docosanol	0.0833
CC	75	35	2	Husk	Docosanol	0.0696
CC	75	33	3	Husk	Docosanol	0.0802
CC	77	31	1	Husk	Docosanol	0.0871
CC	77	19	2	Husk	Docosanol	0.0788
CC	77	20	3	Husk	Docosanol	0.0702
WW	75	15	1	Caryopsis	Docosanol	0.034
WW	75	15	2	Caryopsis	Docosanol	0.0157
WW	75	18	3	Caryopsis	Docosanol	0.0189
WW	77	14	1	Caryopsis	Docosanol	0.0365
WW	77	15	2	Caryopsis	Docosanol	0.0425
WW	77	3	3	Caryopsis	Docosanol	0.075
WC	75	1	1	Caryopsis	Docosanol	0.0571
WC	75	2	2	Caryopsis	Docosanol	0.1678
WC	75	2	3	Caryopsis	Docosanol	0.0943
WC	77	10	1	Caryopsis	Docosanol	0.0341
WC	77	10	2	Caryopsis	Docosanol	0.0596
WC	77	7	3	Caryopsis	Docosanol	0.0361
CW	75	32	1	Caryopsis	Docosanol	0.0113
CW	75	32	2	Caryopsis	Docosanol	0.0305
CW	75	26	3	Caryopsis	Docosanol	0.0291
CW	77	24	1	Caryopsis	Docosanol	0.0096
CW	77	23	2	Caryopsis	Docosanol	0.0264
CW	77	24	3	Caryopsis	Docosanol	0.0235
CC	75	35	1	Caryopsis	Docosanol	0.0312
CC	75	35	2	Caryopsis	Docosanol	0.0306
CC	75	33	3	Caryopsis	Docosanol	0.037
CC	77	31	1	Caryopsis	Docosanol	0.0302
CC	77	19	2	Caryopsis	Docosanol	0.0209
CC	77	20	3	Caryopsis	Docosanol	0.0252
WW	75	15	1	Husk	Tricosanol	0.0485
WW	75	15	2	Husk	Tricosanol	0.0192
WW	75	18	3	Husk	Tricosanol	0.0311
WW	77	14	1	Husk	Tricosanol	0.0324
WW	77	15	2	Husk	Tricosanol	0.0124
WW	77	3	3	Husk	Tricosanol	0.0306
WC	75	1	1	Husk	Tricosanol	0.0292
WC	75	2	2	Husk	Tricosanol	0.0189
WC	75	2	3	Husk	Tricosanol	0.0432
WC	77	10	1	Husk	Tricosanol	0.0173
WC	77	10	2	Husk	Tricosanol	0.0281
WC	77	7	3	Husk	Tricosanol	0.0305
CW	75	32	1	Husk	Tricosanol	0.0278
CW	75	32	2	Husk	Tricosanol	0.012
CW	75	26	3	Husk	Tricosanol	0.0078
CW	77	24	1	Husk	Tricosanol	0.0059
CW	77	23	2	Husk	Tricosanol	0.006
CW	77	24	3	Husk	Tricosanol	0.0053
CC	75	35	1	Husk	Tricosanol	0.0424
CC	75	35	2	Husk	Tricosanol	0.0365
CC	75	33	3	Husk	Tricosanol	0.0278
CC	77	31	1	Husk	Tricosanol	0.0124
CC	77	19	2	Husk	Tricosanol	0.0152
CC	77	20	3	Husk	Tricosanol	0.0158
WW	75	15	1	Caryopsis	Tricosanol	0.2571
WW	75	15	2	Caryopsis	Tricosanol	0.1166
WW	75	18	3	Caryopsis	Tricosanol	0.136
WW	77	14	1	Caryopsis	Tricosanol	0.0849
WW	77	15	2	Caryopsis	Tricosanol	0.0771
WW	77	3	3	Caryopsis	Tricosanol	0.1055
WC	75	1	1	Caryopsis	Tricosanol	0.0948
WC	75	2	2	Caryopsis	Tricosanol	0.1463
WC	75	2	3	Caryopsis	Tricosanol	0.0891
WC	77	10	1	Caryopsis	Tricosanol	0.0249
WC	77	10	2	Caryopsis	Tricosanol	0.0496
WC	77	7	3	Caryopsis	Tricosanol	0.0225
CW	75	32	1	Caryopsis	Tricosanol	0.0352
CW	75	32	2	Caryopsis	Tricosanol	0.0658
CW	75	26	3	Caryopsis	Tricosanol	0.0582
CW	77	24	1	Caryopsis	Tricosanol	0.0073
CW	77	23	2	Caryopsis	Tricosanol	0.1014
CW	77	24	3	Caryopsis	Tricosanol	0.0182
CC	75	35	1	Caryopsis	Tricosanol	0.0238
CC	75	35	2	Caryopsis	Tricosanol	0.0211
CC	75	33	3	Caryopsis	Tricosanol	0.0678
CC	77	31	1	Caryopsis	Tricosanol	0.0119
CC	77	19	2	Caryopsis	Tricosanol	0.0125
CC	77	20	3	Caryopsis	Tricosanol	0.0113
WW	75	15	1	Husk	Tetracosanol	0.27
WW	75	15	2	Husk	Tetracosanol	0.1542
WW	75	18	3	Husk	Tetracosanol	0.2683
WW	77	14	1	Husk	Tetracosanol	0.2532
WW	77	15	2	Husk	Tetracosanol	0.143
WW	77	3	3	Husk	Tetracosanol	0.2961
WC	75	1	1	Husk	Tetracosanol	0.3244
WC	75	2	2	Husk	Tetracosanol	0.2464
WC	75	2	3	Husk	Tetracosanol	0.3229
WC	77	10	1	Husk	Tetracosanol	0.201
WC	77	10	2	Husk	Tetracosanol	0.3989
WC	77	7	3	Husk	Tetracosanol	0.4139
CW	75	32	1	Husk	Tetracosanol	0.2755
CW	75	32	2	Husk	Tetracosanol	0.1446
CW	75	26	3	Husk	Tetracosanol	0.0883
CW	77	24	1	Husk	Tetracosanol	0.0881
CW	77	23	2	Husk	Tetracosanol	0.0651
CW	77	24	3	Husk	Tetracosanol	0.0523
CC	75	35	1	Husk	Tetracosanol	0.6768
CC	75	35	2	Husk	Tetracosanol	0.5627
CC	75	33	3	Husk	Tetracosanol	0.4885
CC	77	31	1	Husk	Tetracosanol	0.2394
CC	77	19	2	Husk	Tetracosanol	0.2068
CC	77	20	3	Husk	Tetracosanol	0.2617
WW	75	15	1	Caryopsis	Tetracosanol	1.2265
WW	75	15	2	Caryopsis	Tetracosanol	0.7125
WW	75	18	3	Caryopsis	Tetracosanol	1.0501
WW	77	14	1	Caryopsis	Tetracosanol	0.371
WW	77	15	2	Caryopsis	Tetracosanol	0.2214
WW	77	3	3	Caryopsis	Tetracosanol	0.6015
WC	75	1	1	Caryopsis	Tetracosanol	0.8538
WC	75	2	2	Caryopsis	Tetracosanol	2.2357
WC	75	2	3	Caryopsis	Tetracosanol	1.5082
WC	77	10	1	Caryopsis	Tetracosanol	0.2144
WC	77	10	2	Caryopsis	Tetracosanol	0.4182
WC	77	7	3	Caryopsis	Tetracosanol	0.2182
CW	75	32	1	Caryopsis	Tetracosanol	0.4207
CW	75	32	2	Caryopsis	Tetracosanol	0.3917
CW	75	26	3	Caryopsis	Tetracosanol	0.2543
CW	77	24	1	Caryopsis	Tetracosanol	0.0403
CW	77	23	2	Caryopsis	Tetracosanol	0.2891
CW	77	24	3	Caryopsis	Tetracosanol	0.0604
CC	75	35	1	Caryopsis	Tetracosanol	0.4722
CC	75	35	2	Caryopsis	Tetracosanol	0.3706
CC	75	33	3	Caryopsis	Tetracosanol	1.5236
CC	77	31	1	Caryopsis	Tetracosanol	0.1373
CC	77	19	2	Caryopsis	Tetracosanol	0.1434
CC	77	20	3	Caryopsis	Tetracosanol	0.1355
WW	75	15	1	Husk	Pentacosanol	0.0922
WW	75	15	2	Husk	Pentacosanol	0.0585
WW	75	18	3	Husk	Pentacosanol	0.0736
WW	77	14	1	Husk	Pentacosanol	0.0704
WW	77	15	2	Husk	Pentacosanol	0.0403
WW	77	3	3	Husk	Pentacosanol	0.0628
WC	75	1	1	Husk	Pentacosanol	0.071
WC	75	2	2	Husk	Pentacosanol	0.0416
WC	75	2	3	Husk	Pentacosanol	0.0531
WC	77	10	1	Husk	Pentacosanol	0.037
WC	77	10	2	Husk	Pentacosanol	0.0668
WC	77	7	3	Husk	Pentacosanol	0.0428
CW	75	32	1	Husk	Pentacosanol	0.0782
CW	75	32	2	Husk	Pentacosanol	0.0413
CW	75	26	3	Husk	Pentacosanol	0.0249
CW	77	24	1	Husk	Pentacosanol	0.0224
CW	77	23	2	Husk	Pentacosanol	0.0257
CW	77	24	3	Husk	Pentacosanol	0.0174
CC	75	35	1	Husk	Pentacosanol	0.0983
CC	75	35	2	Husk	Pentacosanol	0.0922
CC	75	33	3	Husk	Pentacosanol	0.0745
CC	77	31	1	Husk	Pentacosanol	0.0406
CC	77	19	2	Husk	Pentacosanol	0.0393
CC	77	20	3	Husk	Pentacosanol	0.0498
WW	75	15	1	Caryopsis	Pentacosanol	0.4623
WW	75	15	2	Caryopsis	Pentacosanol	0.281
WW	75	18	3	Caryopsis	Pentacosanol	0.3044
WW	77	14	1	Caryopsis	Pentacosanol	0.1122
WW	77	15	2	Caryopsis	Pentacosanol	0.0681
WW	77	3	3	Caryopsis	Pentacosanol	0.1056
WC	75	1	1	Caryopsis	Pentacosanol	0.1338
WC	75	2	2	Caryopsis	Pentacosanol	0.1999
WC	75	2	3	Caryopsis	Pentacosanol	0.2028
WC	77	10	1	Caryopsis	Pentacosanol	0.0419
WC	77	10	2	Caryopsis	Pentacosanol	0.0897
WC	77	7	3	Caryopsis	Pentacosanol	0.0496
CW	75	32	1	Caryopsis	Pentacosanol	0.1386
CW	75	32	2	Caryopsis	Pentacosanol	0.1551
CW	75	26	3	Caryopsis	Pentacosanol	0.0984
CW	77	24	1	Caryopsis	Pentacosanol	0.0111
CW	77	23	2	Caryopsis	Pentacosanol	0.0806
CW	77	24	3	Caryopsis	Pentacosanol	0.0214
CC	75	35	1	Caryopsis	Pentacosanol	0.0999
CC	75	35	2	Caryopsis	Pentacosanol	0.0812
CC	75	33	3	Caryopsis	Pentacosanol	0.2074
CC	77	31	1	Caryopsis	Pentacosanol	0.0331
CC	77	19	2	Caryopsis	Pentacosanol	0.038
CC	77	20	3	Caryopsis	Pentacosanol	0.035
WW	75	15	1	Husk	Hexacosanol	1.0955
WW	75	15	2	Husk	Hexacosanol	0.7361
WW	75	18	3	Husk	Hexacosanol	0.7893
WW	77	14	1	Husk	Hexacosanol	1.2539
WW	77	15	2	Husk	Hexacosanol	0.6384
WW	77	3	3	Husk	Hexacosanol	1.2151
WC	75	1	1	Husk	Hexacosanol	0.8188
WC	75	2	2	Husk	Hexacosanol	0.817
WC	75	2	3	Husk	Hexacosanol	0.9979
WC	77	10	1	Husk	Hexacosanol	0.7378
WC	77	10	2	Husk	Hexacosanol	0.9127
WC	77	7	3	Husk	Hexacosanol	0.6827
CW	75	32	1	Husk	Hexacosanol	0.8255
CW	75	32	2	Husk	Hexacosanol	0.6536
CW	75	26	3	Husk	Hexacosanol	0.5094
CW	77	24	1	Husk	Hexacosanol	0.643
CW	77	23	2	Husk	Hexacosanol	0.4388
CW	77	24	3	Husk	Hexacosanol	0.5355
CC	75	35	1	Husk	Hexacosanol	0.8224
CC	75	35	2	Husk	Hexacosanol	0.7786
CC	75	33	3	Husk	Hexacosanol	0.7129
CC	77	31	1	Husk	Hexacosanol	0.6611
CC	77	19	2	Husk	Hexacosanol	0.665
CC	77	20	3	Husk	Hexacosanol	0.8481
WW	75	15	1	Caryopsis	Hexacosanol	1.2038
WW	75	15	2	Caryopsis	Hexacosanol	0.848
WW	75	18	3	Caryopsis	Hexacosanol	0.9668
WW	77	14	1	Caryopsis	Hexacosanol	0.4971
WW	77	15	2	Caryopsis	Hexacosanol	0.2646
WW	77	3	3	Caryopsis	Hexacosanol	0.4435
WC	75	1	1	Caryopsis	Hexacosanol	0.7259
WC	75	2	2	Caryopsis	Hexacosanol	1.2957
WC	75	2	3	Caryopsis	Hexacosanol	0.8916
WC	77	10	1	Caryopsis	Hexacosanol	0.2959
WC	77	10	2	Caryopsis	Hexacosanol	0.4812
WC	77	7	3	Caryopsis	Hexacosanol	0.2921
CW	75	32	1	Caryopsis	Hexacosanol	0.6032
CW	75	32	2	Caryopsis	Hexacosanol	0.6326
CW	75	26	3	Caryopsis	Hexacosanol	0.3179
CW	77	24	1	Caryopsis	Hexacosanol	0.1028
CW	77	23	2	Caryopsis	Hexacosanol	0.3515
CW	77	24	3	Caryopsis	Hexacosanol	0.1714
CC	75	35	1	Caryopsis	Hexacosanol	0.5112
CC	75	35	2	Caryopsis	Hexacosanol	0.4381
CC	75	33	3	Caryopsis	Hexacosanol	1.0067
CC	77	31	1	Caryopsis	Hexacosanol	0.2053
CC	77	19	2	Caryopsis	Hexacosanol	0.2034
CC	77	20	3	Caryopsis	Hexacosanol	0.2106
WW	75	15	1	Husk	Heptacosanol	0.0015
WW	75	15	2	Husk	Heptacosanol	0.0017
WW	75	18	3	Husk	Heptacosanol	0.0077
WW	77	14	1	Husk	Heptacosanol	0.0025
WW	77	15	2	Husk	Heptacosanol	0.01
WW	77	3	3	Husk	Heptacosanol	0.0143
WC	75	1	1	Husk	Heptacosanol	0.0073
WC	75	2	2	Husk	Heptacosanol	0.0087
WC	75	2	3	Husk	Heptacosanol	0.0015
WC	77	10	1	Husk	Heptacosanol	0.0133
WC	77	10	2	Husk	Heptacosanol	0.0131
WC	77	7	3	Husk	Heptacosanol	0.0019
CW	75	32	1	Husk	Heptacosanol	0.01
CW	75	32	2	Husk	Heptacosanol	0.0099
CW	75	26	3	Husk	Heptacosanol	0.001
CW	77	24	1	Husk	Heptacosanol	0.0011
CW	77	23	2	Husk	Heptacosanol	0.0003
CW	77	24	3	Husk	Heptacosanol	0.0006
CC	75	35	1	Husk	Heptacosanol	0.0013
CC	75	35	2	Husk	Heptacosanol	0.0069
CC	75	33	3	Husk	Heptacosanol	0.009
CC	77	31	1	Husk	Heptacosanol	0.0034
CC	77	19	2	Husk	Heptacosanol	0.001
CC	77	20	3	Husk	Heptacosanol	0.0107
WW	75	15	1	Caryopsis	Heptacosanol	0.0633
WW	75	15	2	Caryopsis	Heptacosanol	0.0486
WW	75	18	3	Caryopsis	Heptacosanol	0.0522
WW	77	14	1	Caryopsis	Heptacosanol	0.0215
WW	77	15	2	Caryopsis	Heptacosanol	0.0147
WW	77	3	3	Caryopsis	Heptacosanol	0.0268
WC	75	1	1	Caryopsis	Heptacosanol	0.0213
WC	75	2	2	Caryopsis	Heptacosanol	0.0264
WC	75	2	3	Caryopsis	Heptacosanol	0.0236
WC	77	10	1	Caryopsis	Heptacosanol	0.0126
WC	77	10	2	Caryopsis	Heptacosanol	0.0186
WC	77	7	3	Caryopsis	Heptacosanol	0.0115
CW	75	32	1	Caryopsis	Heptacosanol	0.0245
CW	75	32	2	Caryopsis	Heptacosanol	0.0226
CW	75	26	3	Caryopsis	Heptacosanol	0.0141
CW	77	24	1	Caryopsis	Heptacosanol	0.0037
CW	77	23	2	Caryopsis	Heptacosanol	0.0162
CW	77	24	3	Caryopsis	Heptacosanol	0.006
CC	75	35	1	Caryopsis	Heptacosanol	0.0137
CC	75	35	2	Caryopsis	Heptacosanol	0.0121
CC	75	33	3	Caryopsis	Heptacosanol	0.0202
CC	77	31	1	Caryopsis	Heptacosanol	0.0093
CC	77	19	2	Caryopsis	Heptacosanol	0.0087
CC	77	20	3	Caryopsis	Heptacosanol	0.0056
WW	75	15	1	Husk	Octacosanol	0.098
WW	75	15	2	Husk	Octacosanol	0.0801
WW	75	18	3	Husk	Octacosanol	0.093
WW	77	14	1	Husk	Octacosanol	0.1671
WW	77	15	2	Husk	Octacosanol	0.1201
WW	77	3	3	Husk	Octacosanol	0.3445
WC	75	1	1	Husk	Octacosanol	0.1022
WC	75	2	2	Husk	Octacosanol	0.0865
WC	75	2	3	Husk	Octacosanol	0.0937
WC	77	10	1	Husk	Octacosanol	0.0911
WC	77	10	2	Husk	Octacosanol	0.17
WC	77	7	3	Husk	Octacosanol	0.0951
CW	75	32	1	Husk	Octacosanol	0.1108
CW	75	32	2	Husk	Octacosanol	0.0579
CW	75	26	3	Husk	Octacosanol	0.0556
CW	77	24	1	Husk	Octacosanol	0.0757
CW	77	23	2	Husk	Octacosanol	0.0429
CW	77	24	3	Husk	Octacosanol	0.0636
CC	75	35	1	Husk	Octacosanol	0.1334
CC	75	35	2	Husk	Octacosanol	0.1279
CC	75	33	3	Husk	Octacosanol	0.0991
CC	77	31	1	Husk	Octacosanol	0.1332
CC	77	19	2	Husk	Octacosanol	0.1165
CC	77	20	3	Husk	Octacosanol	0.1535
WW	75	15	1	Caryopsis	Octacosanol	0.2259
WW	75	15	2	Caryopsis	Octacosanol	0.1487
WW	75	18	3	Caryopsis	Octacosanol	0.1184
WW	77	14	1	Caryopsis	Octacosanol	0.1078
WW	77	15	2	Caryopsis	Octacosanol	0.0758
WW	77	3	3	Caryopsis	Octacosanol	0.1343
WC	75	1	1	Caryopsis	Octacosanol	0.1178
WC	75	2	2	Caryopsis	Octacosanol	0.1981
WC	75	2	3	Caryopsis	Octacosanol	0.1215
WC	77	10	1	Caryopsis	Octacosanol	0.0587
WC	77	10	2	Caryopsis	Octacosanol	0.0989
WC	77	7	3	Caryopsis	Octacosanol	0.0586
CW	75	32	1	Caryopsis	Octacosanol	0.0847
CW	75	32	2	Caryopsis	Octacosanol	0.1061
CW	75	26	3	Caryopsis	Octacosanol	0.0752
CW	77	24	1	Caryopsis	Octacosanol	0.0219
CW	77	23	2	Caryopsis	Octacosanol	0.0983
CW	77	24	3	Caryopsis	Octacosanol	0.043
CC	75	35	1	Caryopsis	Octacosanol	0.0827
CC	75	35	2	Caryopsis	Octacosanol	0.069
CC	75	33	3	Caryopsis	Octacosanol	0.1065
CC	77	31	1	Caryopsis	Octacosanol	0.0507
CC	77	19	2	Caryopsis	Octacosanol	0.05
CC	77	20	3	Caryopsis	Octacosanol	0.0363
WW	75	15	1	Husk	Nonacosanol	0.0038
WW	75	15	2	Husk	Nonacosanol	0.0027
WW	75	18	3	Husk	Nonacosanol	0.0036
WW	77	14	1	Husk	Nonacosanol	0.0047
WW	77	15	2	Husk	Nonacosanol	0.0046
WW	77	3	3	Husk	Nonacosanol	0.0057
WC	75	1	1	Husk	Nonacosanol	0.0034
WC	75	2	2	Husk	Nonacosanol	0.0031
WC	75	2	3	Husk	Nonacosanol	0.0037
WC	77	10	1	Husk	Nonacosanol	0.0042
WC	77	10	2	Husk	Nonacosanol	0.0054
WC	77	7	3	Husk	Nonacosanol	0.0024
CW	75	32	1	Husk	Nonacosanol	0.0034
CW	75	32	2	Husk	Nonacosanol	0.0051
CW	75	26	3	Husk	Nonacosanol	0.0019
CW	77	24	1	Husk	Nonacosanol	0.0026
CW	77	23	2	Husk	Nonacosanol	0.0007
CW	77	24	3	Husk	Nonacosanol	0.0026
CC	75	35	1	Husk	Nonacosanol	0.0041
CC	75	35	2	Husk	Nonacosanol	0.0057
CC	75	33	3	Husk	Nonacosanol	0.0032
CC	77	31	1	Husk	Nonacosanol	0.0019
CC	77	19	2	Husk	Nonacosanol	0.0026
CC	77	20	3	Husk	Nonacosanol	0.0033
WW	75	15	1	Caryopsis	Nonacosanol	0.0268
WW	75	15	2	Caryopsis	Nonacosanol	0.0175
WW	75	18	3	Caryopsis	Nonacosanol	0.0101
WW	77	14	1	Caryopsis	Nonacosanol	0.0114
WW	77	15	2	Caryopsis	Nonacosanol	0.0149
WW	77	3	3	Caryopsis	Nonacosanol	0.0263
WC	75	1	1	Caryopsis	Nonacosanol	0.0117
WC	75	2	2	Caryopsis	Nonacosanol	0.0159
WC	75	2	3	Caryopsis	Nonacosanol	0.0089
WC	77	10	1	Caryopsis	Nonacosanol	0.0059
WC	77	10	2	Caryopsis	Nonacosanol	0.0152
WC	77	7	3	Caryopsis	Nonacosanol	0.0083
CW	75	32	1	Caryopsis	Nonacosanol	0.0073
CW	75	32	2	Caryopsis	Nonacosanol	0.0088
CW	75	26	3	Caryopsis	Nonacosanol	0.0114
CW	77	24	1	Caryopsis	Nonacosanol	0.0027
CW	77	23	2	Caryopsis	Nonacosanol	0.0161
CW	77	24	3	Caryopsis	Nonacosanol	0.0142
CC	75	35	1	Caryopsis	Nonacosanol	0.0052
CC	75	35	2	Caryopsis	Nonacosanol	0.007
CC	75	33	3	Caryopsis	Nonacosanol	0.0028
CC	77	31	1	Caryopsis	Nonacosanol	0.0069
CC	77	19	2	Caryopsis	Nonacosanol	0.006
CC	77	20	3	Caryopsis	Nonacosanol	0.0029
WW	75	15	1	Husk	Triacontanol	0.0631
WW	75	15	2	Husk	Triacontanol	0.0527
WW	75	18	3	Husk	Triacontanol	0.0375
WW	77	14	1	Husk	Triacontanol	0.0992
WW	77	15	2	Husk	Triacontanol	0.081
WW	77	3	3	Husk	Triacontanol	0.3485
WC	75	1	1	Husk	Triacontanol	0.0453
WC	75	2	2	Husk	Triacontanol	0.0484
WC	75	2	3	Husk	Triacontanol	0.0399
WC	77	10	1	Husk	Triacontanol	0.0551
WC	77	10	2	Husk	Triacontanol	0.0902
WC	77	7	3	Husk	Triacontanol	0.0476
CW	75	32	1	Husk	Triacontanol	0.0468
CW	75	32	2	Husk	Triacontanol	0.0311
CW	75	26	3	Husk	Triacontanol	0.0381
CW	77	24	1	Husk	Triacontanol	0.0505
CW	77	23	2	Husk	Triacontanol	0.0354
CW	77	24	3	Husk	Triacontanol	0.0583
CC	75	35	1	Husk	Triacontanol	0.0635
CC	75	35	2	Husk	Triacontanol	0.0622
CC	75	33	3	Husk	Triacontanol	0.0407
CC	77	31	1	Husk	Triacontanol	0.0813
CC	77	19	2	Husk	Triacontanol	0.0688
CC	77	20	3	Husk	Triacontanol	0.1059
WW	75	15	1	Caryopsis	Triacontanol	0.0419
WW	75	15	2	Caryopsis	Triacontanol	0.0266
WW	75	18	3	Caryopsis	Triacontanol	0.0164
WW	77	14	1	Caryopsis	Triacontanol	0.0368
WW	77	15	2	Caryopsis	Triacontanol	0.0327
WW	77	3	3	Caryopsis	Triacontanol	0.0596
WC	75	1	1	Caryopsis	Triacontanol	0.0303
WC	75	2	2	Caryopsis	Triacontanol	0.0434
WC	75	2	3	Caryopsis	Triacontanol	0.0176
WC	77	10	1	Caryopsis	Triacontanol	0.0149
WC	77	10	2	Caryopsis	Triacontanol	0.0275
WC	77	7	3	Caryopsis	Triacontanol	0.0221
CW	75	32	1	Caryopsis	Triacontanol	0.0136
CW	75	32	2	Caryopsis	Triacontanol	0.0244
CW	75	26	3	Caryopsis	Triacontanol	0.0151
CW	77	24	1	Caryopsis	Triacontanol	0.01
CW	77	23	2	Caryopsis	Triacontanol	0.0528
CW	77	24	3	Caryopsis	Triacontanol	0.0214
CC	75	35	1	Caryopsis	Triacontanol	0.0133
CC	75	35	2	Caryopsis	Triacontanol	0.0109
CC	75	33	3	Caryopsis	Triacontanol	0.009
CC	77	31	1	Caryopsis	Triacontanol	0.017
CC	77	19	2	Caryopsis	Triacontanol	0.0162
CC	77	20	3	Caryopsis	Triacontanol	0.0115
WW	75	15	1	Husk	Dotriacontanol	0.3352
WW	75	15	2	Husk	Dotriacontanol	0.3255
WW	75	18	3	Husk	Dotriacontanol	0.073
WW	77	14	1	Husk	Dotriacontanol	0.361
WW	77	15	2	Husk	Dotriacontanol	0.2217
WW	77	3	3	Husk	Dotriacontanol	0.7285
WC	75	1	1	Husk	Dotriacontanol	0.1368
WC	75	2	2	Husk	Dotriacontanol	0.1219
WC	75	2	3	Husk	Dotriacontanol	0.0649
WC	77	10	1	Husk	Dotriacontanol	0.1457
WC	77	10	2	Husk	Dotriacontanol	0.1412
WC	77	7	3	Husk	Dotriacontanol	0.0611
CW	75	32	1	Husk	Dotriacontanol	0.1118
CW	75	32	2	Husk	Dotriacontanol	0.0734
CW	75	26	3	Husk	Dotriacontanol	0.1501
CW	77	24	1	Husk	Dotriacontanol	0.1828
CW	77	23	2	Husk	Dotriacontanol	0.1283
CW	77	24	3	Husk	Dotriacontanol	0.2138
CC	75	35	1	Husk	Dotriacontanol	0.1025
CC	75	35	2	Husk	Dotriacontanol	0.0891
CC	75	33	3	Husk	Dotriacontanol	0.0711
CC	77	31	1	Husk	Dotriacontanol	0.4642
CC	77	19	2	Husk	Dotriacontanol	0.3929
CC	77	20	3	Husk	Dotriacontanol	0.209
WW	75	15	1	Caryopsis	Dotriacontanol	0.012
WW	75	15	2	Caryopsis	Dotriacontanol	0.0117
WW	75	18	3	Caryopsis	Dotriacontanol	0.0069
WW	77	14	1	Caryopsis	Dotriacontanol	0.0306
WW	77	15	2	Caryopsis	Dotriacontanol	0.0171
WW	77	3	3	Caryopsis	Dotriacontanol	0.0275
WC	75	1	1	Caryopsis	Dotriacontanol	0.0084
WC	75	2	2	Caryopsis	Dotriacontanol	0.0126
WC	75	2	3	Caryopsis	Dotriacontanol	0.0044
WC	77	10	1	Caryopsis	Dotriacontanol	0.007
WC	77	10	2	Caryopsis	Dotriacontanol	0.0107
WC	77	7	3	Caryopsis	Dotriacontanol	0.0086
CW	75	32	1	Caryopsis	Dotriacontanol	0.0038
CW	75	32	2	Caryopsis	Dotriacontanol	0.0153
CW	75	26	3	Caryopsis	Dotriacontanol	0.0138
CW	77	24	1	Caryopsis	Dotriacontanol	0.011
CW	77	23	2	Caryopsis	Dotriacontanol	0.0331
CW	77	24	3	Caryopsis	Dotriacontanol	0.0205
CC	75	35	1	Caryopsis	Dotriacontanol	0.0064
CC	75	35	2	Caryopsis	Dotriacontanol	0.0051
CC	75	33	3	Caryopsis	Dotriacontanol	0.0026
CC	77	31	1	Caryopsis	Dotriacontanol	0.0084
CC	77	19	2	Caryopsis	Dotriacontanol	0.0091
CC	77	20	3	Caryopsis	Dotriacontanol	0.0072
WW	75	15	1	Husk	Heneicosane	0.0773
WW	75	15	2	Husk	Heneicosane	0.0695
WW	75	18	3	Husk	Heneicosane	0.0471
WW	77	14	1	Husk	Heneicosane	0.0864
WW	77	15	2	Husk	Heneicosane	0.0399
WW	77	3	3	Husk	Heneicosane	0.0917
WC	75	1	1	Husk	Heneicosane	0.1347
WC	75	2	2	Husk	Heneicosane	0.1363
WC	75	2	3	Husk	Heneicosane	0.3353
WC	77	10	1	Husk	Heneicosane	0.0564
WC	77	10	2	Husk	Heneicosane	0.1319
WC	77	7	3	Husk	Heneicosane	0.1631
CW	75	32	1	Husk	Heneicosane	0.0902
CW	75	32	2	Husk	Heneicosane	0.059
CW	75	26	3	Husk	Heneicosane	0.0506
CW	77	24	1	Husk	Heneicosane	0.0632
CW	77	23	2	Husk	Heneicosane	0.0543
CW	77	24	3	Husk	Heneicosane	0.0923
CC	75	35	1	Husk	Heneicosane	0.3106
CC	75	35	2	Husk	Heneicosane	0.211
CC	75	33	3	Husk	Heneicosane	0.1505
CC	77	31	1	Husk	Heneicosane	0.1136
CC	77	19	2	Husk	Heneicosane	0.1774
CC	77	20	3	Husk	Heneicosane	0.1053
WW	75	15	1	Caryopsis	Heneicosane	0.0587
WW	75	15	2	Caryopsis	Heneicosane	0.0617
WW	75	18	3	Caryopsis	Heneicosane	0.1401
WW	77	14	1	Caryopsis	Heneicosane	0.0534
WW	77	15	2	Caryopsis	Heneicosane	0.112
WW	77	3	3	Caryopsis	Heneicosane	0.0865
WC	75	1	1	Caryopsis	Heneicosane	0.1701
WC	75	2	2	Caryopsis	Heneicosane	0.3317
WC	75	2	3	Caryopsis	Heneicosane	0.4251
WC	77	10	1	Caryopsis	Heneicosane	0.0846
WC	77	10	2	Caryopsis	Heneicosane	0.1269
WC	77	7	3	Caryopsis	Heneicosane	0.0938
CW	75	32	1	Caryopsis	Heneicosane	0.0726
CW	75	32	2	Caryopsis	Heneicosane	0.0498
CW	75	26	3	Caryopsis	Heneicosane	0.0743
CW	77	24	1	Caryopsis	Heneicosane	0.0764
CW	77	23	2	Caryopsis	Heneicosane	0.062
CW	77	24	3	Caryopsis	Heneicosane	0.0552
CC	75	35	1	Caryopsis	Heneicosane	0.1396
CC	75	35	2	Caryopsis	Heneicosane	0.1102
CC	75	33	3	Caryopsis	Heneicosane	0.0852
CC	77	31	1	Caryopsis	Heneicosane	0.0852
CC	77	19	2	Caryopsis	Heneicosane	0.0597
CC	77	20	3	Caryopsis	Heneicosane	0.112
WW	75	15	1	Husk	Docosane	0.1
WW	75	15	2	Husk	Docosane	0.1554
WW	75	18	3	Husk	Docosane	0.0758
WW	77	14	1	Husk	Docosane	0.1874
WW	77	15	2	Husk	Docosane	0.1284
WW	77	3	3	Husk	Docosane	0.2195
WC	75	1	1	Husk	Docosane	0.209
WC	75	2	2	Husk	Docosane	0.1848
WC	75	2	3	Husk	Docosane	0.2507
WC	77	10	1	Husk	Docosane	0.1114
WC	77	10	2	Husk	Docosane	0.1909
WC	77	7	3	Husk	Docosane	0.4045
CW	75	32	1	Husk	Docosane	0.1416
CW	75	32	2	Husk	Docosane	0.0721
CW	75	26	3	Husk	Docosane	0.0845
CW	77	24	1	Husk	Docosane	0.1254
CW	77	23	2	Husk	Docosane	0.1092
CW	77	24	3	Husk	Docosane	0.104
CC	75	35	1	Husk	Docosane	0.1524
CC	75	35	2	Husk	Docosane	0.1252
CC	75	33	3	Husk	Docosane	0.1284
CC	77	31	1	Husk	Docosane	0.0848
CC	77	19	2	Husk	Docosane	0.1405
CC	77	20	3	Husk	Docosane	0.0858
WW	75	15	1	Caryopsis	Docosane	0.1607
WW	75	15	2	Caryopsis	Docosane	0.2147
WW	75	18	3	Caryopsis	Docosane	0.3789
WW	77	14	1	Caryopsis	Docosane	0.2401
WW	77	15	2	Caryopsis	Docosane	0.2713
WW	77	3	3	Caryopsis	Docosane	0.2702
WC	75	1	1	Caryopsis	Docosane	0.318
WC	75	2	2	Caryopsis	Docosane	0.504
WC	75	2	3	Caryopsis	Docosane	0.4001
WC	77	10	1	Caryopsis	Docosane	0.1943
WC	77	10	2	Caryopsis	Docosane	0.1651
WC	77	7	3	Caryopsis	Docosane	0.3779
CW	75	32	1	Caryopsis	Docosane	0.2258
CW	75	32	2	Caryopsis	Docosane	0.1489
CW	75	26	3	Caryopsis	Docosane	0.2353
CW	77	24	1	Caryopsis	Docosane	0.1693
CW	77	23	2	Caryopsis	Docosane	0.177
CW	77	24	3	Caryopsis	Docosane	0.107
CC	75	35	1	Caryopsis	Docosane	0.2336
CC	75	35	2	Caryopsis	Docosane	0.1985
CC	75	33	3	Caryopsis	Docosane	0.1734
CC	77	31	1	Caryopsis	Docosane	0.1347
CC	77	19	2	Caryopsis	Docosane	0.1552
CC	77	20	3	Caryopsis	Docosane	0.2381
WW	75	15	1	Husk	Tricosane	1.0761
WW	75	15	2	Husk	Tricosane	0.6716
WW	75	18	3	Husk	Tricosane	0.904
WW	77	14	1	Husk	Tricosane	1.1006
WW	77	15	2	Husk	Tricosane	0.7656
WW	77	3	3	Husk	Tricosane	1.2831
WC	75	1	1	Husk	Tricosane	3.5821
WC	75	2	2	Husk	Tricosane	2.8871
WC	75	2	3	Husk	Tricosane	5.7557
WC	77	10	1	Husk	Tricosane	0.9972
WC	77	10	2	Husk	Tricosane	1.5889
WC	77	7	3	Husk	Tricosane	2.7013
CW	75	32	1	Husk	Tricosane	0.8231
CW	75	32	2	Husk	Tricosane	0.5742
CW	75	26	3	Husk	Tricosane	0.4482
CW	77	24	1	Husk	Tricosane	0.408
CW	77	23	2	Husk	Tricosane	0.4204
CW	77	24	3	Husk	Tricosane	0.3725
CC	75	35	1	Husk	Tricosane	5.0818
CC	75	35	2	Husk	Tricosane	3.0105
CC	75	33	3	Husk	Tricosane	3.3268
CC	77	31	1	Husk	Tricosane	1.2418
CC	77	19	2	Husk	Tricosane	1.2975
CC	77	20	3	Husk	Tricosane	1.0842
WW	75	15	1	Caryopsis	Tricosane	0.6771
WW	75	15	2	Caryopsis	Tricosane	0.755
WW	75	18	3	Caryopsis	Tricosane	1.5064
WW	77	14	1	Caryopsis	Tricosane	1.0081
WW	77	15	2	Caryopsis	Tricosane	1.773
WW	77	3	3	Caryopsis	Tricosane	3.1353
WC	75	1	1	Caryopsis	Tricosane	5.8628
WC	75	2	2	Caryopsis	Tricosane	10.9214
WC	75	2	3	Caryopsis	Tricosane	8.9921
WC	77	10	1	Caryopsis	Tricosane	1.896
WC	77	10	2	Caryopsis	Tricosane	1.6275
WC	77	7	3	Caryopsis	Tricosane	2.0005
CW	75	32	1	Caryopsis	Tricosane	2.1768
CW	75	32	2	Caryopsis	Tricosane	1.2371
CW	75	26	3	Caryopsis	Tricosane	1.4308
CW	77	24	1	Caryopsis	Tricosane	0.393
CW	77	23	2	Caryopsis	Tricosane	2.0637
CW	77	24	3	Caryopsis	Tricosane	0.2982
CC	75	35	1	Caryopsis	Tricosane	7.2956
CC	75	35	2	Caryopsis	Tricosane	5.4656
CC	75	33	3	Caryopsis	Tricosane	7.621
CC	77	31	1	Caryopsis	Tricosane	1.8764
CC	77	19	2	Caryopsis	Tricosane	1.7158
CC	77	20	3	Caryopsis	Tricosane	3.1015
WW	75	15	1	Husk	Tetracosane	0.684
WW	75	15	2	Husk	Tetracosane	0.5942
WW	75	18	3	Husk	Tetracosane	0.6004
WW	77	14	1	Husk	Tetracosane	0.8341
WW	77	15	2	Husk	Tetracosane	0.398
WW	77	3	3	Husk	Tetracosane	0.4215
WC	75	1	1	Husk	Tetracosane	0.5793
WC	75	2	2	Husk	Tetracosane	0.5676
WC	75	2	3	Husk	Tetracosane	0.6936
WC	77	10	1	Husk	Tetracosane	0.2911
WC	77	10	2	Husk	Tetracosane	0.4314
WC	77	7	3	Husk	Tetracosane	1.147
CW	75	32	1	Husk	Tetracosane	0.4794
CW	75	32	2	Husk	Tetracosane	0.2886
CW	75	26	3	Husk	Tetracosane	0.277
CW	77	24	1	Husk	Tetracosane	0.3043
CW	77	23	2	Husk	Tetracosane	0.3339
CW	77	24	3	Husk	Tetracosane	0.2663
CC	75	35	1	Husk	Tetracosane	0.567
CC	75	35	2	Husk	Tetracosane	0.3529
CC	75	33	3	Husk	Tetracosane	0.4285
CC	77	31	1	Husk	Tetracosane	0.2457
CC	77	19	2	Husk	Tetracosane	0.4247
CC	77	20	3	Husk	Tetracosane	0.273
WW	75	15	1	Caryopsis	Tetracosane	1.0503
WW	75	15	2	Caryopsis	Tetracosane	1.107
WW	75	18	3	Caryopsis	Tetracosane	1.0692
WW	77	14	1	Caryopsis	Tetracosane	0.9836
WW	77	15	2	Caryopsis	Tetracosane	1.1293
WW	77	3	3	Caryopsis	Tetracosane	1.0388
WC	75	1	1	Caryopsis	Tetracosane	2.0453
WC	75	2	2	Caryopsis	Tetracosane	3.0848
WC	75	2	3	Caryopsis	Tetracosane	2.12
WC	77	10	1	Caryopsis	Tetracosane	0.8328
WC	77	10	2	Caryopsis	Tetracosane	0.6455
WC	77	7	3	Caryopsis	Tetracosane	1.1633
CW	75	32	1	Caryopsis	Tetracosane	1.7748
CW	75	32	2	Caryopsis	Tetracosane	1.0004
CW	75	26	3	Caryopsis	Tetracosane	0.8381
CW	77	24	1	Caryopsis	Tetracosane	0.3515
CW	77	23	2	Caryopsis	Tetracosane	0.8086
CW	77	24	3	Caryopsis	Tetracosane	0.2573
CC	75	35	1	Caryopsis	Tetracosane	1.6118
CC	75	35	2	Caryopsis	Tetracosane	1.2389
CC	75	33	3	Caryopsis	Tetracosane	1.686
CC	77	31	1	Caryopsis	Tetracosane	0.6425
CC	77	19	2	Caryopsis	Tetracosane	0.6904
CC	77	20	3	Caryopsis	Tetracosane	2.1014
WW	75	15	1	Husk	Pentacosane	4.0831
WW	75	15	2	Husk	Pentacosane	2.3223
WW	75	18	3	Husk	Pentacosane	3.3341
WW	77	14	1	Husk	Pentacosane	3.2126
WW	77	15	2	Husk	Pentacosane	1.9576
WW	77	3	3	Husk	Pentacosane	1.9343
WC	75	1	1	Husk	Pentacosane	3.2767
WC	75	2	2	Husk	Pentacosane	2.9916
WC	75	2	3	Husk	Pentacosane	4.2289
WC	77	10	1	Husk	Pentacosane	1.3104
WC	77	10	2	Husk	Pentacosane	2.1859
WC	77	7	3	Husk	Pentacosane	3.3789
CW	75	32	1	Husk	Pentacosane	2.6988
CW	75	32	2	Husk	Pentacosane	2.1392
CW	75	26	3	Husk	Pentacosane	1.8178
CW	77	24	1	Husk	Pentacosane	1.783
CW	77	23	2	Husk	Pentacosane	1.6409
CW	77	24	3	Husk	Pentacosane	1.5413
CC	75	35	1	Husk	Pentacosane	4.0806
CC	75	35	2	Husk	Pentacosane	2.4678
CC	75	33	3	Husk	Pentacosane	2.59
CC	77	31	1	Husk	Pentacosane	1.444
CC	77	19	2	Husk	Pentacosane	1.4784
CC	77	20	3	Husk	Pentacosane	1.3605
WW	75	15	1	Caryopsis	Pentacosane	7.0093
WW	75	15	2	Caryopsis	Pentacosane	5.8676
WW	75	18	3	Caryopsis	Pentacosane	9.7511
WW	77	14	1	Caryopsis	Pentacosane	4.1619
WW	77	15	2	Caryopsis	Pentacosane	5.7995
WW	77	3	3	Caryopsis	Pentacosane	4.8431
WC	75	1	1	Caryopsis	Pentacosane	9.5192
WC	75	2	2	Caryopsis	Pentacosane	13.1661
WC	75	2	3	Caryopsis	Pentacosane	8.8682
WC	77	10	1	Caryopsis	Pentacosane	4.1619
WC	77	10	2	Caryopsis	Pentacosane	3.9848
WC	77	7	3	Caryopsis	Pentacosane	4.17
CW	75	32	1	Caryopsis	Pentacosane	10.848
CW	75	32	2	Caryopsis	Pentacosane	5.9127
CW	75	26	3	Caryopsis	Pentacosane	4.6245
CW	77	24	1	Caryopsis	Pentacosane	1.7344
CW	77	23	2	Caryopsis	Pentacosane	4.3408
CW	77	24	3	Caryopsis	Pentacosane	1.4799
CC	75	35	1	Caryopsis	Pentacosane	8.6129
CC	75	35	2	Caryopsis	Pentacosane	6.8111
CC	75	33	3	Caryopsis	Pentacosane	9.0415
CC	77	31	1	Caryopsis	Pentacosane	3.5702
CC	77	19	2	Caryopsis	Pentacosane	2.8487
CC	77	20	3	Caryopsis	Pentacosane	5.0196
WW	75	15	1	Husk	Hexacosane	0.5998
WW	75	15	2	Husk	Hexacosane	0.5182
WW	75	18	3	Husk	Hexacosane	0.491
WW	77	14	1	Husk	Hexacosane	1.3337
WW	77	15	2	Husk	Hexacosane	0.432
WW	77	3	3	Husk	Hexacosane	0.455
WC	75	1	1	Husk	Hexacosane	0.5347
WC	75	2	2	Husk	Hexacosane	0.506
WC	75	2	3	Husk	Hexacosane	0.6031
WC	77	10	1	Husk	Hexacosane	0.3507
WC	77	10	2	Husk	Hexacosane	0.4783
WC	77	7	3	Husk	Hexacosane	1.28
CW	75	32	1	Husk	Hexacosane	0.4812
CW	75	32	2	Husk	Hexacosane	0.2614
CW	75	26	3	Husk	Hexacosane	0.2817
CW	77	24	1	Husk	Hexacosane	0.3633
CW	77	23	2	Husk	Hexacosane	0.3702
CW	77	24	3	Husk	Hexacosane	0.3211
CC	75	35	1	Husk	Hexacosane	0.3053
CC	75	35	2	Husk	Hexacosane	0.2
CC	75	33	3	Husk	Hexacosane	0.2375
CC	77	31	1	Husk	Hexacosane	0.2234
CC	77	19	2	Husk	Hexacosane	0.4087
CC	77	20	3	Husk	Hexacosane	0.2502
WW	75	15	1	Caryopsis	Hexacosane	1.262
WW	75	15	2	Caryopsis	Hexacosane	1.2166
WW	75	18	3	Caryopsis	Hexacosane	1.8824
WW	77	14	1	Caryopsis	Hexacosane	1.5344
WW	77	15	2	Caryopsis	Hexacosane	1.5378
WW	77	3	3	Caryopsis	Hexacosane	1.07
WC	75	1	1	Caryopsis	Hexacosane	1.7365
WC	75	2	2	Caryopsis	Hexacosane	1.8406
WC	75	2	3	Caryopsis	Hexacosane	1.4008
WC	77	10	1	Caryopsis	Hexacosane	0.8136
WC	77	10	2	Caryopsis	Hexacosane	0.872
WC	77	7	3	Caryopsis	Hexacosane	1.2776
CW	75	32	1	Caryopsis	Hexacosane	1.5113
CW	75	32	2	Caryopsis	Hexacosane	1.2204
CW	75	26	3	Caryopsis	Hexacosane	0.9619
CW	77	24	1	Caryopsis	Hexacosane	0.5016
CW	77	23	2	Caryopsis	Hexacosane	1.0186
CW	77	24	3	Caryopsis	Hexacosane	0.5013
CC	75	35	1	Caryopsis	Hexacosane	1.0091
CC	75	35	2	Caryopsis	Hexacosane	0.7826
CC	75	33	3	Caryopsis	Hexacosane	1.0532
CC	77	31	1	Caryopsis	Hexacosane	0.6761
CC	77	19	2	Caryopsis	Hexacosane	0.6409
CC	77	20	3	Caryopsis	Hexacosane	0.7417
WW	75	15	1	Husk	Heptacosene	0.3071
WW	75	15	2	Husk	Heptacosene	0.1481
WW	75	18	3	Husk	Heptacosene	0.2972
WW	77	14	1	Husk	Heptacosene	0.2586
WW	77	15	2	Husk	Heptacosene	0.141
WW	77	3	3	Husk	Heptacosene	0.125
WC	75	1	1	Husk	Heptacosene	0.2082
WC	75	2	2	Husk	Heptacosene	0.1087
WC	75	2	3	Husk	Heptacosene	0.5098
WC	77	10	1	Husk	Heptacosene	0.0437
WC	77	10	2	Husk	Heptacosene	0.0971
WC	77	7	3	Husk	Heptacosene	0.0753
CW	75	32	1	Husk	Heptacosene	0.1884
CW	75	32	2	Husk	Heptacosene	0.128
CW	75	26	3	Husk	Heptacosene	0.1067
CW	77	24	1	Husk	Heptacosene	0.0723
CW	77	23	2	Husk	Heptacosene	0.0855
CW	77	24	3	Husk	Heptacosene	0.0858
CC	75	35	1	Husk	Heptacosene	0.4785
CC	75	35	2	Husk	Heptacosene	0.3377
CC	75	33	3	Husk	Heptacosene	0.527
CC	77	31	1	Husk	Heptacosene	0.1744
CC	77	19	2	Husk	Heptacosene	0.1422
CC	77	20	3	Husk	Heptacosene	0.1919
WW	75	15	1	Caryopsis	Heptacosene	0.3009
WW	75	15	2	Caryopsis	Heptacosene	0.2167
WW	75	18	3	Caryopsis	Heptacosene	0.1642
WW	77	14	1	Caryopsis	Heptacosene	0.2538
WW	77	15	2	Caryopsis	Heptacosene	0.3103
WW	77	3	3	Caryopsis	Heptacosene	0.15
WC	75	1	1	Caryopsis	Heptacosene	0.1818
WC	75	2	2	Caryopsis	Heptacosene	0.1286
WC	75	2	3	Caryopsis	Heptacosene	0.5872
WC	77	10	1	Caryopsis	Heptacosene	0.0511
WC	77	10	2	Caryopsis	Heptacosene	0.2963
WC	77	7	3	Caryopsis	Heptacosene	0.0571
CW	75	32	1	Caryopsis	Heptacosene	0.2639
CW	75	32	2	Caryopsis	Heptacosene	0.3403
CW	75	26	3	Caryopsis	Heptacosene	0.3274
CW	77	24	1	Caryopsis	Heptacosene	0.0846
CW	77	23	2	Caryopsis	Heptacosene	0.1494
CW	77	24	3	Caryopsis	Heptacosene	0.1605
CC	75	35	1	Caryopsis	Heptacosene	0.9786
CC	75	35	2	Caryopsis	Heptacosene	0.6972
CC	75	33	3	Caryopsis	Heptacosene	1.3709
CC	77	31	1	Caryopsis	Heptacosene	0.3947
CC	77	19	2	Caryopsis	Heptacosene	0.1914
CC	77	20	3	Caryopsis	Heptacosene	0.4591
WW	75	15	1	Husk	Heptacosane	3.833
WW	75	15	2	Husk	Heptacosane	1.9645
WW	75	18	3	Husk	Heptacosane	2.8246
WW	77	14	1	Husk	Heptacosane	3.8245
WW	77	15	2	Husk	Heptacosane	1.8259
WW	77	3	3	Husk	Heptacosane	1.9675
WC	75	1	1	Husk	Heptacosane	2.639
WC	75	2	2	Husk	Heptacosane	2.4741
WC	75	2	3	Husk	Heptacosane	3.2326
WC	77	10	1	Husk	Heptacosane	1.4589
WC	77	10	2	Husk	Heptacosane	2.1572
WC	77	7	3	Husk	Heptacosane	3.0893
CW	75	32	1	Husk	Heptacosane	2.5324
CW	75	32	2	Husk	Heptacosane	2.1832
CW	75	26	3	Husk	Heptacosane	1.7517
CW	77	24	1	Husk	Heptacosane	1.8128
CW	77	23	2	Husk	Heptacosane	1.6776
CW	77	24	3	Husk	Heptacosane	1.4849
CC	75	35	1	Husk	Heptacosane	3.0384
CC	75	35	2	Husk	Heptacosane	1.8386
CC	75	33	3	Husk	Heptacosane	2.0688
CC	77	31	1	Husk	Heptacosane	1.5118
CC	77	19	2	Husk	Heptacosane	1.3709
CC	77	20	3	Husk	Heptacosane	1.5996
WW	75	15	1	Caryopsis	Heptacosane	9.6666
WW	75	15	2	Caryopsis	Heptacosane	7.5905
WW	75	18	3	Caryopsis	Heptacosane	11.4507
WW	77	14	1	Caryopsis	Heptacosane	5.2258
WW	77	15	2	Caryopsis	Heptacosane	6.8084
WW	77	3	3	Caryopsis	Heptacosane	4.3858
[truncated: 3,810 more rows]

## Sheet: Table S3
Table S3. Probabilitya of Treatment, Growth Stage and their interaction having a significant effect on measurements
Phase		Variable
Husk development	Measurement	Treatment:GS	GS	Treatment	Final model
	Palea length	0.37139	7.01e-05	0.730035	GS
	Palea width	0.864748	0.021076	0.162423	GS
	Palea weight	0.139449	0.0132237	0.364251	GS
	Lemma length	0.0873257	0.0167837	0.28116	GS
	Lemma width	0.649638	0.529501	0.000177258	Treatment
	Lemma weight	0.0494613	0.508846	0.847478	Treatment·GS + Treatment + GS
Grain development
	Palea length	0.1054	0.1644	0.0105	Treatment
	Palea width	0.0856	0.0215	<0.0001	Treatment + GS
	Palea weight	0.9386	0.3721	0.0028	Treatment
	Lemma length	0.3575	0.0701	0.0571	n.s.
	Lemma width	0.997	0.9571	0.2438	n.s.
	Lemma weight	0.8785	0.4845	0.0003	Treatment
	Caryopsis length	0.0008	0.0347	0.0028	Treatment·GS + Treatment + GS
	Caryopsis width	0.3223	<0.0001	0.0141	Treatment + GS
	Caryopsis weight	0.0471	<0.0001	0.0001	Treatment·GS + Treatment + GS
Post-adhesion
	Caryopsis length	0.0041	<0.0001	0.4652	Treatment·GS + Treatment + GS
	Caryopsis width	0.1122	<0.0001	<0.0001	Treatment + GS
	Caryopsis weight	0.5564	<0.0001	<0.0001	Treatment + GS
aP-value determined by sequentially dropping variables from hierarchical models

## Sheet: Table S4
Table S4. Significant differences in development among grain orgrans
Phase	Measurement	Significant variables:
Husk development		GS
		45	51	65
	Palea length	8.82 ± 0.18 a	9.44 ± 0.17 b	9.63 ± 0.19 b
	Palea width	4.44 ± 0.15 a	4.76 ± 0.14 a	4.93 ± 0.14 a
	Palea weight	2.51 ± 0.17 a	2.88 ± 0.16 b	2.54 ± 0.16 ab
	Lemma length	9.86 ± 0.21 a	10.32 ± 0.19 a	10.59 ± 0.19 a
		Treatment
		W	C
	Lemma width	5.70 ± 0.15 a	6.57 ± 0.14 b
		Treatment & GS
		W 45	W 51	W 65	C 45	C 51	C 65
	Lemma weight	5.91 ± 0.38 a	6.18 ± 0.39 a	4.96 ± 0.40 a	5.29 ± 0.52 a	5.43 ± 0.39 a	5.84 ± 0.39 a
Grain development		Treatment
		WC	WW	CC	CW
	Palea length	9.99 ± 0.15 ab	10.33 ± 0.17 b	10.00 ± 0.15 ab	9.57 ± 0.15 a
	Palea weight	2.90 ± 0.12 a	3.03 ± 0.13 a	2.69 ± 0.12 ab	2.39 ± 0.12 b
	Lemma weight	5.96 ± 0.24 a	5.97 ± 0.27 a	5.89 ± 0.24 a	4.57 ± 0.25 b
		Treatment & GS
		WC 75	WC 77	WW 75	WW 77	CC 75	CC 77	CW 75	CW 77
	Palea width	5.27 ± 0.10 a	5.08 ± 0.10 ab	5.25 ± 0.11 ab	5.05 ± 0.11 abc	4.82 ± 0.10 bcd	4.62 ± 0.10 cd	4.52 ± 0.10 cd	4.32 ± 0.11 d
	Caryopsis length	8.45 ± 0.25 a	9.07 ± 0.26 abc	9.77 ± 0.25 bc	8.56 ± 0.25 a	9.94 ± 0.25 c	9.59 ± 0.25 abc	8.86 ± 0.26 abc	8.63 ± 0.27 ab
	Caryopsis width	3.03 ± 0.15 ac	3.53 ± 0.15 bdefg	3.30 ± 0.15 abcde	3.80 ± 0.15 fg	3.47 ± 0.15 abcdf	3.98 ± 0.14 dg	2.99 ± 0.15 ab	3.49 ± 0.15 cdefg
	Caryopsis weight	32.56 ± 3.31 a	49.03 ± 3.33 abc	35.30 ± 3.03 a	51.16 ± 3.03 bc	45.69 ± 3.31 ab	64.96 ± 3.31 c	35.42 ± 0.34 a	39.36 ± 3.43 ab
Post-adhesion		Treatment & GS
		WC 85	WC 92	WW 85	WW 92	CC 85	CC 92	CW 85	CW 92
	Caryopsis length	9.83 ± 0.21 b	7.41 ± 0.21 a	9.80 ± 0.27 b	8.05 ± 0.21 a	9.49 ± 0.21 b	8.43 ± 0.21 a	9.48 ± 0.21 b	8.08 ± 0.21 a
	Caryopsis width	4.20 ± 0.06 bc	3.44 ± 0.06 a	4.18 ± 0.07 bc	3.43 ± 0.06 a	4.70 ± 0.06 d	3.95 ± 0.06 b	4.26 ± 0.06 c	3.50 ± 0.06 a
	Caryopsis weight	76.31 ± 3.08 b	46.35 ± 3.08 a	72.62 ± 3.35 b	42.67 ± 3.17 a	96.66 ± 3.08 c	66.70 ± 3.08 b	77.65 ± 3.18 b	47.70 ± 3.08 a

## Sheet: Table S5
Table S5. Probabilitya of Treatment, Growth Stage and their interaction having a significant effect on cuticle compounds
Organ	Compound Class	Compound	Treatment:GS	Treatment	GS	Final Model	Model no.
Caryopsis	Alcohols	Octadecanol	0.0118	0.0011	0.0291	Treatment·GS + Treatment + GS	1
Caryopsis	Alcohols	Docosanol	0.0039	0.4545	0.0327	Treatment·GS + Treatment + GS	1
Caryopsis	Alcohols	Pentacosanol	0.0057	<0.0001	0.0009	Treatment·GS + Treatment + GS	1
Caryopsis	Alcohols	Heptacosanol	<0.0001	<0.0001	<0.0001	Treatment·GS + Treatment + GS	1
Caryopsis	Alcohols	Dotriacontanol	0.0444	0.0025	0.003	Treatment·GS + Treatment + GS	1
Caryopsis	Alkanes	Heneicosane	0.0054	0.3259	0.0371	Treatment·GS + Treatment + GS	1
Caryopsis	Alkanes	Tricosane	<0.0001	0.1091	0.0303	Treatment·GS + Treatment + GS	1
Caryopsis	Alkanes	Tetracosane	0.0099	0.0141	0.0697	Treatment·GS + Treatment + GS	1
Caryopsis	Alkanes	Hentriacontane	0.0171	0.015	0.0062	Treatment·GS + Treatment + GS	1
Caryopsis	Alkanes	Tritriacontane	0.0004	0.0118	0.021	Treatment·GS + Treatment + GS	1
Caryopsis	Alkenes	Heptacosene	0.0024	0.003	0.0007	Treatment·GS + Treatment + GS	1
Caryopsis	Alkenes	Nonacosene	0.0185	0.0002	0.0014	Treatment·GS + Treatment + GS	1
Caryopsis	Alkenes	Triacontene	0.0172	0.0003	0.0021	Treatment·GS + Treatment + GS	1
Caryopsis	Alkenes	Hentriacontene	<0.0001	0.0009	0.0001	Treatment·GS + Treatment + GS	1
Caryopsis	Alkyl resorcinols	5-Nonadecylresorcinol	0.016	0.0019	0.445	Treatment·GS + Treatment + GS	1
Caryopsis	Alkyl resorcinols	5-Tetracosylresorcinol	0.0117	0.6179	0.0546	Treatment·GS + Treatment + GS	1
Caryopsis	Esters	Docosyl tetradecanoate	0.0365	0.0338	0.8706	Treatment·GS + Treatment + GS	1
Caryopsis	Esters	Eicosyl hexadecanoate	0.031	0.1083	0.6686	Treatment·GS + Treatment + GS	1
Caryopsis	Esters	Eicosyl octadecanoate	0.0319	0.1172	0.9993	Treatment·GS + Treatment + GS	1
Caryopsis	Esters	Eicosyl eicosanoate	0.0337	0.6651	0.4902	Treatment·GS + Treatment + GS	1
Caryopsis	Fatty acids	Tetradecanoic acid	0.0281	0.0099	0.6262	Treatment·GS + Treatment + GS	1
Caryopsis	Fatty acids	Pentadecanoic acid	0.0146	0.0047	0.8512	Treatment·GS + Treatment + GS	1
Caryopsis	Fatty acids	Hexadecanoic acid	0.0229	0.001	0.72	Treatment·GS + Treatment + GS	1
Caryopsis	Fatty acids	(10)-Methylhexadecanoic acid	0.0358	0.1224	0.7001	Treatment·GS + Treatment + GS	1
Caryopsis	Fatty acids	14-Methylhexadecanoic acid	0.0325	0.0083	0.7702	Treatment·GS + Treatment + GS	1
Caryopsis	Fatty acids	9-Octadecenoic acid	0.0037	0.0023	0.0537	Treatment·GS + Treatment + GS	1
Caryopsis	Fatty acids	11-Octadecenoic acid	0.0392	0.0502	0.0269	Treatment·GS + Treatment + GS	1
Caryopsis	Fatty acids	Octacosanoic acid	0.0012	0.2552	0.0175	Treatment·GS + Treatment + GS	1
Caryopsis	Fatty acids	Tricontanoic acid	0.0026	0.0037	0.0094	Treatment·GS + Treatment + GS	1
Caryopsis	Triterpenes	Squalene	0.0071	0.0121	0.467	Treatment·GS + Treatment + GS	1
Caryopsis	Triterpenes	Cholesterol	0.0292	<0.0001	0.3281	Treatment·GS + Treatment + GS	1
Caryopsis	Triterpenes	Campesterol	0.0054	0.0814	0.0401	Treatment·GS + Treatment + GS	1
Caryopsis	Triterpenes	β-Sitosterol	0.0001	0.0033	0.0071	Treatment·GS + Treatment + GS	1
Caryopsis	Alcohols	Hexadecanol	0.6025	<0.0001	0.045	Treatment + GS	2
Caryopsis	Alcohols	Tricosanol	0.1293	0.0015	0.0004	Treatment + GS	2
Caryopsis	Alcohols	Hexacosanol	0.3004	<0.0001	0.0087	Treatment + GS	2
Caryopsis	Alcohols	Octacosanol	0.5937	0.0001	0.0014	Treatment + GS	2
Caryopsis	Alkanes	Hexacosane	0.0819	0.0095	0.001	Treatment + GS	2
Caryopsis	Alkanes	Octacosane	0.5864	0.0002	0.0074	Treatment + GS	2
Caryopsis	Alkanes	Triacontane	0.0658	0.0392	0.002	Treatment + GS	2
Caryopsis	Fatty acids	Octadecanoic acid	0.178	0.0315	0.0267	Treatment + GS	2
Caryopsis	Unknown	Unknown-1	0.1586	0.0002	0.0491	Treatment + GS	2
Caryopsis	Unknown	Unknown-4	0.3741	0.0002	0.0002	Treatment + GS	2
Caryopsis	Alcohols	Nonacosanol	0.8724	0.9054	0.0012	Treatment	3
Caryopsis	Alcohols	Triacontanol	0.1996	0.2563	0.016	Treatment	3
Caryopsis	Alkanes	Docosane	0.2059	0.2799	0.0089	Treatment	3
Caryopsis	Alkyl resorcinols	Methyl-5-pentadecylresorcinol	0.1538	0.7547	0.0002	Treatment	3
Caryopsis	Alkyl resorcinols	Methyl-5-heptadecylresorcinol	0.9899	0.8343	0.0039	Treatment	3
Caryopsis	Alkyl resorcinols	Methyl-5-heptacosylresorcinol	0.7489	0.9082	0.0221	Treatment	3
Caryopsis	Esters	Hexacosyl tetradecanoate	0.1748	0.9452	0.0391	Treatment	3
Caryopsis	Esters	Heneicosyl eicosanoate	0.0957	0.5407	0.026	Treatment	3
Caryopsis	Esters	Hexacosyl octadecanoate	0.3135	0.1947	0.0105	Treatment	3
Caryopsis	Esters	Octacosyl hexadecanoate	0.878	0.0547	0.024	Treatment	3
Caryopsis	Esters	Eicosyl tetracosanoate	0.1705	0.6171	0.0389	Treatment	3
Caryopsis	Fatty acids	Hydroxyoctadecadienoic acid	0.7475	0.9416	0.0001	Treatment	3
Caryopsis	Ketones	Nonacosan-14-one	0.8777	0.2387	0.0064	Treatment	3
Caryopsis	Unknown	Unknown-5	0.2071	0.1684	0.0274	Treatment	3
Caryopsis	Alcohols	Tetracosanol	0.1294	0.0001	0.0893	GS	4
Caryopsis	Alkanes	Pentacosane	0.2054	<0.0001	0.0989	GS	4
Caryopsis	Alkanes	Heptacosane	0.9734	<0.0001	0.1038	GS	4
Caryopsis	Alkanes	Nonacosane	0.3019	<0.0001	0.0537	GS	4
Caryopsis	Alkyl resorcinols	5-Pentadecylresorcinol	0.7726	0.0376	0.7439	GS	4
Caryopsis	Alkyl resorcinols	5-Heptadecylresorcinol	0.623	0.0395	0.5965	GS	4
Caryopsis	Alkyl resorcinols	Methyl-5-nonadecylresorcinol	0.1935	0.0499	0.4686	GS	4
Caryopsis	Alkyl resorcinols	5-Heneicosylresorcinol	0.2478	0.0084	0.2617	GS	4
Caryopsis	Alkyl resorcinols	Methyl-5-heneicosylresorcinol	0.6199	0.048	0.4253	GS	4
Caryopsis	Alkyl resorcinols	5-Pentacosylresorcinol	0.321	0.0017	0.1595	GS	4
Caryopsis	Alkyl resorcinols	Methyl-5-pentacosylresorcinol	0.1697	0.0151	0.3833	GS	4
Caryopsis	Esters	Octadecyl hexadecanoate	0.4945	0.0042	0.2295	GS	4
Caryopsis	Esters	Hexadecyl hexadecanoate	0.0973	0.0002	0.227	GS	4
Caryopsis	Esters	Octadecyl octadecanoate	0.1218	0.0025	0.1158	GS	4
Caryopsis	Esters	Octadecyl eicosanoate	0.1658	0.0101	0.7703	GS	4
Caryopsis	Fatty acids	Heptadecanoic acid	0.0746	0.0489	0.9627	GS	4
Caryopsis	Fatty acids	9, 12-Octadecadienoic acid	0.564	0.006	0.4382	GS	4
Caryopsis	Fatty acids	Eicosanoic acid	0.182	0.0132	0.3492	GS	4
Caryopsis	Fatty acids	Docosanoic acid	0.2551	0.0334	0.5232	GS	4
Caryopsis	Fatty acids	Hexacosanoic acid	0.3816	0.036	0.5621	GS	4
Caryopsis	Ketones	Hentriacontan-14,16-dione-9-ol	0.8309	0.0393	0.7429	GS	4
Caryopsis	Ketones	Hentriacontan-14,16-dione-8-ol	0.7869	0.0379	0.8198	GS	4
Caryopsis	Unknown	Unknown-3	0.1224	<0.0001	0.0821	GS	4
Husk	Alcohols	Octadecanol	<0.0001	0.026	0.0824	Treatment·GS + Treatment + GS	1
Husk	Alcohols	Tetracosanol	0.0002	0.0269	0.0026	Treatment·GS + Treatment + GS	1
Husk	Alcohols	Nonacosanol	0.0115	0.883	0.139	Treatment·GS + Treatment + GS	1
Husk	Alkanes	Tricosane	0.0007	0.003	0.0005	Treatment·GS + Treatment + GS	1
Husk	Alkenes	Hentriacontene	0.043	0.0004	0.0017	Treatment·GS + Treatment + GS	1
Husk	Alkyl resorcinols	Methyl-5-pentadecylresorcinol	0.012	0.0751	<0.0001	Treatment·GS + Treatment + GS	1
Husk	Esters	Eicosyl hexadecanoate	0.0111	0.0019	0.044	Treatment·GS + Treatment + GS	1
Husk	Esters	Tetracosyl tetradecanoate	0.0015	<0.0001	0.0631	Treatment·GS + Treatment + GS	1
Husk	Esters	Octadecyl docosanoate	0.0168	0.1215	0.0001	Treatment·GS + Treatment + GS	1
Husk	Esters	Eicosyl docosanoate	0.042	0.0264	0.0402	Treatment·GS + Treatment + GS	1
Husk	Esters	Tetracosyl docosanoate	0.001	0.6808	<0.0001	Treatment·GS + Treatment + GS	1
Husk	Fatty acids	Pentadecanoic acid	0.0265	0.0033	0.0655	Treatment·GS + Treatment + GS	1
Husk	Fatty acids	9-Hexadecenoic acid	0.0203	0.0007	0.3275	Treatment·GS + Treatment + GS	1
Husk	Fatty acids	8-Heptadecenoic acid	0.0186	0.0019	0.2412	Treatment·GS + Treatment + GS	1
Husk	Fatty acids	14-Methylhexadecanoic acid	0.0154	0.004	0.4603	Treatment·GS + Treatment + GS	1
Husk	Fatty acids	9-Octadecenoic acid	0.0091	0.0076	0.2179	Treatment·GS + Treatment + GS	1
Husk	Fatty acids	11-Octadecenoic acid	0.0145	0.0099	0.071	Treatment·GS + Treatment + GS	1
Husk	Ketones	Hentriacontan-14,16-dione	0.0119	0.3423	0.0001	Treatment·GS + Treatment + GS	1
Husk	Triterpenes	Campesterol	0.0453	0.0588	0.6728	Treatment·GS + Treatment + GS	1
Husk	Triterpenes	β-Sitosterol	0.0402	0.0113	0.0818	Treatment·GS + Treatment + GS	1
Husk	Unknown	Unknown-3	0.0069	0.1515	0.0026	Treatment·GS + Treatment + GS	1
Husk	Alcohols	Tricosanol	0.3221	0.0029	0.0031	Treatment + GS	2
Husk	Alcohols	Pentacosanol	0.0895	0.0005	0.0052	Treatment + GS	2
Husk	Alkanes	Pentacosane	0.4376	0.0002	0.0322	Treatment + GS	2
Husk	Alkanes	Heptacosane	0.893	0.0208	0.0375	Treatment + GS	2
Husk	Alkanes	Dotriacontane	0.643	0.0069	0.0498	Treatment + GS	2
Husk	Alkanes	Tritriacontane	0.9353	0.0404	0.0164	Treatment + GS	2
Husk	Alkenes	Heptacosene	0.0641	0.0002	0.0072	Treatment + GS	2
Husk	Alkenes	Nonacosene	0.0952	0.0002	0.0212	Treatment + GS	2
Husk	Alkenes	Triacontene	0.1173	0.0076	0.0019	Treatment + GS	2
Husk	Alkyl resorcinols	5-Heneicosylresorcinol	0.2051	0.0426	0.0167	Treatment + GS	2
Husk	Alkyl resorcinols	5-Tricosylresorcinol	0.1253	0.0378	0.0029	Treatment + GS	2
Husk	Esters	Hexadecyl hexadecanoate	0.2885	0.0058	0.0018	Treatment + GS	2
Husk	Esters	Octacosyl hexadecanoate	0.2158	0.0308	0.0001	Treatment + GS	2
Husk	Esters	Triacontyl hexadecanoate	0.4433	0.0445	0.0042	Treatment + GS	2
Husk	Fatty acids	Hexadecanoic acid	0.3016	0.0003	0.0146	Treatment + GS	2
Husk	Fatty acids	Octadecanoic acid	0.6903	0.0072	0.0004	Treatment + GS	2
Husk	Fatty acids	Tetracosanoic acid	0.0541	0.0432	0.0041	Treatment + GS	2
Husk	Fatty acids	Hexacosanoic acid	0.1406	0.006	0.0002	Treatment + GS	2
Husk	Triterpenes	Cholesterol	0.1314	<0.0001	0.0051	Treatment + GS	2
Husk	Alcohols	Docosanol	0.0705	0.1504	0.0061	Treatment	3
Husk	Alcohols	Hexacosanol	0.3006	0.6589	0.0042	Treatment	3
Husk	Alcohols	Octacosanol	0.1351	0.0628	0.0382	Treatment	3
Husk	Alkanes	Heneicosane	0.1431	0.0645	0.003	Treatment	3
Husk	Alkanes	Docosane	0.5522	0.3365	0.0066	Treatment	3
Husk	Alkanes	Tetracosane	0.5882	0.3483	0.0197	Treatment	3
Husk	Alkanes	Hexacosane	0.6318	0.8329	0.0377	Treatment	3
Husk	Alkanes	Octacosane	0.7607	0.9419	0.0441	Treatment	3
Husk	Alkanes	Triacontane	0.5997	0.2177	0.0201	Treatment	3
Husk	Alkyl resorcinols	5-Pentadecylresorcinol	0.1246	0.0505	0.0004	Treatment	3
Husk	Alkyl resorcinols	5-Heptadecylresorcinol	0.5706	0.2586	<0.0001	Treatment	3
Husk	Alkyl resorcinols	Methyl-5-heptadecylresorcinol	0.3042	0.1718	<0.0001	Treatment	3
Husk	Alkyl resorcinols	5-Nonadecylresorcinol	0.0894	0.256	0.0294	Treatment	3
Husk	Alkyl resorcinols	Methyl-5-nonadecylresorcinol	0.1368	0.3127	0.009	Treatment	3
Husk	Esters	Octadecyl hexadecanoate	0.2281	0.1949	0.0025	Treatment	3
Husk	Esters	Docosyl hexadecanoate	0.4938	0.2925	0.0001	Treatment	3
Husk	Esters	Hexadecyl docosanoate	0.1119	0.1464	0.0133	Treatment	3
Husk	Esters	Hexacosyl tetradecanoate	0.2431	0.6347	<0.0001	Treatment	3
Husk	Esters	Tetracosyl hexadecanoate	0.3823	0.4662	0.0442	Treatment	3
Husk	Esters	Heneicosyl eicosanoate	0.8422	0.3404	0.0003	Treatment	3
Husk	Esters	Docosyl eicosanoate	0.7768	0.4629	0.0353	Treatment	3
Husk	Esters	Octadecyl tetradecanoate	0.4592	0.9136	<0.0001	Treatment	3
Husk	Esters	Hexacosyl hexadecanoate	0.7249	0.5905	<0.0001	Treatment	3
Husk	Esters	Tetracosyl eicosanoate	0.5748	0.3032	0.0069	Treatment	3
Husk	Esters	Hexacosyl octadecanoate	0.6118	0.2583	<0.0001	Treatment	3
Husk	Esters	Docosyl docosanoate	0.1274	0.3878	0.0137	Treatment	3
Husk	Esters	Hexacosyl eicosanoate	0.4775	0.8705	<0.0001	Treatment	3
Husk	Esters	Octacosyl octadecanoate	0.99	0.0858	0.0002	Treatment	3
Husk	Esters	Hexacosyl docosanoate	0.8555	0.2636	<0.0001	Treatment	3
Husk	Esters	Tetracosyl tetracosanoate	0.4522	0.3528	0.001	Treatment	3
Husk	Esters	Octacosyl eicosanoate	0.7832	0.726	0.0002	Treatment	3
Husk	Fatty acids	Hydroxyoctadecadienoic acid	0.5635	0.7851	0.0383	Treatment	3
Husk	Fatty acids	9, 12-Octadecadienoic acid	0.8536	0.5497	0.0174	Treatment	3
Husk	Fatty acids	Eicosanoic acid	0.3342	0.1899	0.0123	Treatment	3
Husk	Fatty acids	Docosanoic acid	0.3016	0.556	0.0002	Treatment	3
Husk	Fatty acids	Pentacosanoic acid	0.2182	0.3555	0.0139	Treatment	3
Husk	Fatty acids	Octacosanoic acid	0.0777	0.2155	0.0056	Treatment	3
Husk	Fatty acids	Tricontanoic acid	0.0988	0.3983	0.0255	Treatment	3
Husk	Fatty acids	Hentriacontanoic acid	0.6863	0.7952	0.0003	Treatment	3
Husk	Ketones	Nonacosan-14-one	0.4762	0.5294	0.0089	Treatment	3
Husk	Ketones	Hentriacontan-14,16-dione-9-ol	0.3077	0.1752	0.0133	Treatment	3
Husk	Ketones	Hentriacontan-14,16-dione-8-ol	0.3006	0.1556	0.0115	Treatment	3
Husk	Triterpenes	Cholesta-3-5-diene	0.2229	0.1016	0.0169	Treatment	3
Husk	Unknown	Unknown-1	0.6073	0.4968	0.0236	Treatment	3
Husk	Unknown	Unknown-4	0.5434	0.1083	0.0001	Treatment	3
Husk	Unknown	Unknown-5	0.5687	0.9567	0.0056	Treatment	3
Husk	Unknown	Unknown-6	0.0973	0.5959	<0.0001	Treatment	3
Husk	Alcohols	Hexadecanol	0.2822	<0.0001	0.2092	GS	4
Husk	Alcohols	Triacontanol	0.971	0.0293	0.1382	GS	4
Husk	Alkanes	Hentriacontane	0.6368	0.002	0.3273	GS	4
Husk	Alkyl resorcinols	Methyl-5-eicosylresorcinol	0.1285	0.039	0.1154	GS	4
Husk	Alkyl resorcinols	Methyl-5-heneicosylresorcinol	0.2146	0.032	0.2298	GS	4
Husk	Alkyl resorcinols	Methyl-5-tricosylresorcinol	0.517	0.0405	0.1898	GS	4
Husk	Alkyl resorcinols	Methyl-5-tetracosylresorcinol	0.2805	0.0199	0.1142	GS	4
Husk	Alkyl resorcinols	5-Pentacosylresorcinol	0.4424	0.0079	0.2666	GS	4
Husk	Alkyl resorcinols	Methyl-5-pentacosylresorcinol	0.4892	0.0052	0.7324	GS	4
Husk	Alkyl resorcinols	5-Heptacosylresorcinol	0.1865	0.0118	0.1107	GS	4
Husk	Alkyl resorcinols	Methyl-5-heptacosylresorcinol	0.6248	0.0077	0.3601	GS	4
Husk	Esters	Docosyl tetradecanoate	0.074	0.0014	0.0802	GS	4
Husk	Esters	Eicosyl octadecanoate	0.1472	0.0024	0.7242	GS	4
Husk	Esters	Docosyl tetracosanoate	0.0651	0.0027	0.3057	GS	4
Husk	Fatty acids	Tetradecanoic acid	0.1899	0.0011	0.0562	GS	4
Husk	Fatty acids	10-Methylhexadecanoic acid	0.0896	0.0001	0.0522	GS	4
Husk	Triterpenes	Squalene	0.0613	0.0327	0.1523	GS	4
aP-value determined by sequentially dropping variables from hierarchical models

## Sheet: Table S6
Table S6. Cuticle compounds differing in abundance between growth stages (Model 4)
Organ	Compound Class	Compound	75	77
Caryopsis	Alcohols	Tetracosanol	0.929 ± 0.144 b	0.237 ± 0.133 a
Caryopsis	Alkanes	Pentacosane	8.336 ± 0.598 b	3.843 ± 0.585 a
Caryopsis	Alkanes	Heptacosane	8.576 ± 0.571 b	4.355 ± 0.559 a
Caryopsis	Alkanes	Nonacosane	11.81 ± 0.944 b	6.672 ± 0.893 a
Caryopsis	Alkyl resorcinols	5-Pentadecylresorcinol	0.011 ± 0.002 a	0.007 ± 0.002 a
Caryopsis	Alkyl resorcinols	5-Heptadecylresorcinol	0.001 ± 0.000 a	0.001 ± 0.000 a
Caryopsis	Alkyl resorcinols	Methyl-5-nonadecylresorcinol	0.012 ± 0.003 a	0.019 ± 0.003 a
Caryopsis	Alkyl resorcinols	5-Heneicosylresorcinol	0.007 ± 0.003 a	0.014 ± 0.002 b
Caryopsis	Alkyl resorcinols	Methyl-5-heneicosylresorcinol	0.019 ± 0.007 a	0.034 ± 0.007 a
Caryopsis	Alkyl resorcinols	5-Pentacosylresorcinol	0.004 ± 0.001 a	0.007 ± 0.001 b
Caryopsis	Alkyl resorcinols	Methyl-5-pentacosylresorcinol	0.011 ± 0.002 a	0.018 ± 0.002 b
Caryopsis	Esters	Octadecyl hexadecanoate	0.014 ± 0.006 a	0.033 ± 0.005 b
Caryopsis	Esters	Hexadecyl hexadecanoate	0.017 ± 0.005 a	0.042 ± 0.005 b
Caryopsis	Esters	Octadecyl octadecanoate	0.004 ± 0.001 a	0.009 ± 0.001 b
Caryopsis	Esters	Octadecyl eicosanoate	0.004 ± 0.001 a	0.006 ± 0.001 b
Caryopsis	Fatty acids	Heptadecanoic acid	0.045 ± 0.008 a	0.067 ± 0.008 a
Caryopsis	Fatty acids	9, 12-Octadecadienoic acid	0.016 ± 0.003 a	0.025 ± 0.003 b
Caryopsis	Fatty acids	Eicosanoic acid	0.028 ± 0.006 a	0.045 ± 0.005 b
Caryopsis	Fatty acids	Docosanoic acid	0.030 ± 0.009 a	0.053 ± 0.008 a
Caryopsis	Fatty acids	Hexacosanoic acid	0.003 ± 0.001 a	0.007 ± 0.001 a
Caryopsis	Ketones	Hentriacontan-14,16-dione-9-ol	0.007 ± 0.003 a	0.014 ± 0.003 a
Caryopsis	Ketones	Hentriacontan-14,16-dione-8-ol	0.008 ± 0.004 a	0.020 ± 0.004 a
Caryopsis	Unknown	Unknown-3	0.372 ± 0.105 a	1.016 ± 0.100 b
Husk	Alcohols	Hexadecanol	0.027 ± 0.004 a	0.054 ± 0.004 b
Husk	Alcohols	Triacontanol	0.060 ± 0.019 a	0.088 ± 0.018 a
Husk	Alkanes	Hentriacontane	2.781 ± 0.272 a	3.949 ± 0.267 b
Husk	Alkyl resorcinols	Methyl-5-eicosylresorcinol	0.009 ± 0.004 a	0.018 ± 0.004 a
Husk	Alkyl resorcinols	Methyl-5-heneicosylresorcinol	0.428 ± 0.079 a	0.612 ± 0.073 a
Husk	Alkyl resorcinols	Methyl-5-tricosylresorcinol	0.475 ± 0.076 a	0.626 ± 0.070 a
Husk	Alkyl resorcinols	Methyl-5-tetracosylresorcinol	0.015 ± 0.003 a	0.024 ± 0.003 a
Husk	Alkyl resorcinols	5-Pentacosylresorcinol	0.137 ± 0.048 a	0.288 ± 0.046 b
Husk	Alkyl resorcinols	Methyl-5-pentacosylresorcinol	0.255 ± 0.087 a	0.564 ± 0.081 b
Husk	Alkyl resorcinols	5-Heptacosylresorcinol	0.024 ± 0.008 a	0.045 ± 0.007 a
Husk	Alkyl resorcinols	Methyl-5-heptacosylresorcinol	0.041 ± 0.012 a	0.074 ± 0.011 b
Husk	Esters	Docosyl tetradecanoate	0.005 ± 0.001 a	0.008 ± 0.001 b
Husk	Esters	Eicosyl octadecanoate	0.004 ± 0.000 a	0.005 ± 0.000 b
Husk	Esters	Docosyl tetracosanoate	0.010 ± 0.001 a	0.012 ± 0.001 b
Husk	Fatty acids	Tetradecanoic acid	0.284 ± 0.037 a	0.417 ± 0.034 b
Husk	Fatty acids	10-Methylhexadecanoic acid	0.021 ± 0.004 a	0.039 ± 0.003 b
Husk	Triterpenes	Squalene	4.078 ± 1.021 a	6.270 ± 0.946 a

## Sheet: Table S7
Table S7. Cuticle compounds differing in abundance among treatments (Model 3)
Organ	Compound Class	Compound	WW	WC	CC	CW
Caryopsis	Alcohols	Nonacosanol	0.011 ± 0.002 ab	0.018 ± 0.002 b	0.005 ± 0.002 a	0.010 ± 0.002 ab
Caryopsis	Alcohols	Triacontanol	0.026 ± 0.005 a	0.036 ± 0.006 a	0.013 ± 0.005 a	0.023 ± 0.005 a
Caryopsis	Alkanes	Docosane	0.330 ± 0.038 a	0.272 ± 0.039 a	0.185 ± 0.035 a	0.182 ± 0.038 a
Caryopsis	Alkyl resorcinols	Methyl-5-pentadecylresorcinol	0.005 ± 0.001 a	0.002 ± 0.001 a	0.009 ± 0.001 b	0.003 ± 0.001 a
Caryopsis	Alkyl resorcinols	Methyl-5-heptadecylresorcinol	0.004 ± 0.000 a	0.004 ± 0.000 ab	0.005 ± 0.000 b	0.003 ± 0.000 a
Caryopsis	Alkyl resorcinols	Methyl-5-heptacosylresorcinol	0.014 ± 0.001 a	0.010 ± 0.002 a	0.008 ± 0.001 a	0.009 ± 0.001 a
Caryopsis	Esters	Hexacosyl tetradecanoate	0.002 ± 0.000 a	0.002 ± 0.000 a	0.001 ± 0.000 a	0.003 ± 0.000 a
Caryopsis	Esters	Heneicosyl eicosanoate	0.001 ± 0.000 a	0.002 ± 0.000 a	0.001 ± 0.000 a	0.002 ± 0.000 a
Caryopsis	Esters	Hexacosyl octadecanoate	0.005 ± 0.001 ab	0.005 ± 0.001 ab	0.004 ± 0.001 a	0.007 ± 0.001 b
Caryopsis	Esters	Octacosyl hexadecanoate	0.003 ± 0.001 a	0.003 ± 0.001 a	0.002 ± 0.001 a	0.004 ± 0.001 a
Caryopsis	Esters	Eicosyl tetracosanoate	0.006 ± 0.001 a	0.004 ± 0.001 a	0.004 ± 0.001 a	0.005 ± 0.001 a
Caryopsis	Fatty acids	Hydroxyoctadecadienoic acid	0.246 ± 0.128 a	1.064 ± 0.145 b	0.238 ± 0.128 a	0.498 ± 0.128 ab
Caryopsis	Ketones	Nonacosan-14-one	0.005 ± 0.001 a	0.008 ± 0.001 ab	0.011 ± 0.001 b	0.008 ± 0.001 ab
Caryopsis	Unknown	Unknown-5	0.007 ± 0.001 a	0.007 ± 0.001 a	0.006 ± 0.001 a	0.010 ± 0.001 a
Husk	Alcohols	Docosanol	0.196 ± 0.039 b	0.037 ± 0.039 ab	0.079 ± 0.035 ab	0.027 ± 0.039 a
Husk	Alcohols	Hexacosanol	0.823 ± 0.074 ab	0.975 ± 0.079 b	0.745 ± 0.072 ab	0.594 ± 0.074 a
Husk	Alcohols	Octacosanol	0.105 ± 0.029 a	0.173 ± 0.029 a	0.127 ± 0.026 a	0.064 ± 0.029 a
Husk	Alkanes	Heneicosane	0.159 ± 0.028 a	0.070 ± 0.030 a	0.173 ± 0.027 a	0.067 ± 0.028 a
Husk	Alkanes	Docosane	0.239 ± 0.030 b	0.151 ± 0.031 ab	0.117 ± 0.028 a	0.105 ± 0.030 a
Husk	Alkanes	Tetracosane	0.659 ± 0.091 a	0.600 ± 0.093 a	0.371 ± 0.085 a	0.322 ± 0.091 a
Husk	Alkanes	Hexacosane	0.690 ± 0.139 a	0.696 ± 0.139 a	0.274 ± 0.125 a	0.342 ± 0.139 a
Husk	Alkanes	Octacosane	0.945 ± 0.143 a	1.075 ± 0.145 a	0.645 ± 0.131 a	0.606 ± 0.143 a
Husk	Alkanes	Triacontane	0.571 ± 0.101 a	0.597 ± 0.101 a	0.292 ± 0.091 a	0.305 ± 0.101 a
Husk	Alkyl resorcinols	5-Pentadecylresorcinol	0.021 ± 0.004 ab	0.011 ± 0.004 a	0.031 ± 0.004 b	0.008 ± 0.004 a
Husk	Alkyl resorcinols	5-Heptadecylresorcinol	0.005 ± 0.001 a	0.005 ± 0.001 a	0.013 ± 0.001 b	0.004 ± 0.001 a
Husk	Alkyl resorcinols	Methyl-5-heptadecylresorcinol	0.029 ± 0.010 a	0.030 ± 0.010 a	0.101 ± 0.009 b	0.029 ± 0.010 a
Husk	Alkyl resorcinols	5-Nonadecylresorcinol	0.064 ± 0.011 a	0.052 ± 0.011 a	0.087 ± 0.010 a	0.051 ± 0.011 a
Husk	Alkyl resorcinols	Methyl-5-nonadecylresorcinol	0.214 ± 0.071 a	0.222 ± 0.072 a	0.491 ± 0.065 a	0.252 ± 0.071 a
Husk	Esters	Octadecyl hexadecanoate	0.088 ± 0.012 ab	0.111 ± 0.013 b	0.101 ± 0.011 b	0.049 ± 0.012 a
Husk	Esters	Docosyl hexadecanoate	0.018 ± 0.003 a	0.015 ± 0.003 a	0.035 ± 0.003 b	0.013 ± 0.003 a
Husk	Esters	Hexadecyl docosanoate	0.008 ± 0.001 a	0.005 ± 0.001 a	0.005 ± 0.001 a	0.008 ± 0.001 a
Husk	Esters	Hexacosyl tetradecanoate	0.004 ± 0.000 b	0.005 ± 0.000 b	0.002 ± 0.000 a	0.004 ± 0.000 b
Husk	Esters	Tetracosyl hexadecanoate	0.029 ± 0.004 a	0.034 ± 0.004 a	0.031 ± 0.003 a	0.021 ± 0.004 a
Husk	Esters	Heneicosyl eicosanoate	0.005 ± 0.000 ab	0.005 ± 0.000 a	0.007 ± 0.000 b	0.004 ± 0.000 a
Husk	Esters	Docosyl eicosanoate	0.024 ± 0.003 a	0.028 ± 0.003 a	0.031 ± 0.003 a	0.020 ± 0.003 a
Husk	Esters	Octadecyl tetradecanoate	0.005 ± 0.001 b	0.005 ± 0.001 ab	0.002 ± 0.001 a	0.007 ± 0.001 b
Husk	Esters	Hexacosyl hexadecanoate	0.058 ± 0.004 b	0.078 ± 0.004 c	0.025 ± 0.004 a	0.046 ± 0.004 b
Husk	Esters	Tetracosyl eicosanoate	0.033 ± 0.003 ab	0.042 ± 0.003 b	0.031 ± 0.003 ab	0.026 ± 0.003 a
Husk	Esters	Hexacosyl octadecanoate	0.041 ± 0.004 bc	0.055 ± 0.004 c	0.022 ± 0.003 a	0.032 ± 0.004 ab
Husk	Esters	Docosyl docosanoate	0.039 ± 0.003 ab	0.048 ± 0.003 b	0.033 ± 0.003 a	0.037 ± 0.003 ab
Husk	Esters	Hexacosyl eicosanoate	0.174 ± 0.017 b	0.263 ± 0.017 c	0.052 ± 0.015 a	0.107 ± 0.017 ab
Husk	Esters	Octacosyl octadecanoate	0.009 ± 0.001 b	0.007 ± 0.001 ab	0.004 ± 0.001 a	0.008 ± 0.001 b
Husk	Esters	Hexacosyl docosanoate	0.056 ± 0.005 bc	0.075 ± 0.006 c	0.023 ± 0.005 a	0.042 ± 0.005 ab
Husk	Esters	Tetracosyl tetracosanoate	0.01 ± 0.001 ab	0.007 ± 0.001 ab	0.007 ± 0.001 a	0.011 ± 0.001 b
Husk	Esters	Octacosyl eicosanoate	0.012 ± 0.001 b	0.014 ± 0.001 b	0.006 ± 0.001 a	0.01 ± 0.001 ab
Husk	Fatty acids	Hydroxyoctadecadienoic acid	0.101 ± 0.020 a	0.167 ± 0.023 a	0.115 ± 0.020 a	0.096 ± 0.020 a
Husk	Fatty acids	9, 12-Octadecadienoic acid	0.053 ± 0.010 a	0.088 ± 0.011 a	0.066 ± 0.010 a	0.046 ± 0.010 a
Husk	Fatty acids	Eicosanoic acid	0.073 ± 0.006 a	0.059 ± 0.007 a	0.056 ± 0.006 a	0.045 ± 0.006 a
Husk	Fatty acids	Docosanoic acid	0.179 ± 0.017 b	0.134 ± 0.018 ab	0.107 ± 0.017 a	0.056 ± 0.017 a
Husk	Fatty acids	Pentacosanoic acid	0.013 ± 0.002 ab	0.011 ± 0.002 ab	0.015 ± 0.002 b	0.006 ± 0.002 a
Husk	Fatty acids	Octacosanoic acid	0.127 ± 0.030 ab	0.152 ± 0.031 ab	0.196 ± 0.028 b	0.049 ± 0.030 a
Husk	Fatty acids	Tricontanoic acid	0.118 ± 0.026 a	0.166 ± 0.027 a	0.144 ± 0.024 a	0.064 ± 0.026 a
Husk	Fatty acids	Hentriacontanoic acid	0.024 ± 0.006 a	0.054 ± 0.007 b	0.044 ± 0.006 ab	0.020 ± 0.006 a
Husk	Ketones	Nonacosan-14-one	0.055 ± 0.013 ab	0.051 ± 0.013 ab	0.099 ± 0.012 b	0.045 ± 0.013 a
Husk	Ketones	Hentriacontan-14,16-dione-9-ol	3.033 ± 0.473 a	3.030 ± 0.489 a	3.085 ± 0.445 a	1.355 ± 0.473 a
Husk	Ketones	Hentriacontan-14,16-dione-8-ol	3.466 ± 0.491 a	3.459 ± 0.509 a	3.292 ± 0.463 a	1.624 ± 0.491 a
Husk	Triterpenes	Cholesta-3-5-diene	0.078 ± 0.009 a	0.044 ± 0.011 a	0.044 ± 0.009 a	0.054 ± 0.009 a
Husk	Unknown	Unknown-1	0.009 ± 0.008 a	0.031 ± 0.008 a	0.029 ± 0.007 a	0.004 ± 0.008 a
Husk	Unknown	Unknown-4	0.039 ± 0.064 a	0.047 ± 0.064 a	0.438 ± 0.057 b	0.046 ± 0.064 a
Husk	Unknown	Unknown-5	0.083 ± 0.013 a	0.115 ± 0.014 a	0.057 ± 0.013 a	0.063 ± 0.013 a
Husk	Unknown	Unknown-6	2.034 ± 0.218 b	1.934 ± 0.246 b	0.903 ± 0.218 a	0.504 ± 0.218 a

## Sheet: Table S8
Table S8. Cuticle compounds differing in abundance among growth stage and treatment (Models 1 and 2)
Organ	Model	Compound Class	Compound	WC75	WW75	CC75	CW75	WC77	WW77	CC77	CW77
Caryopsis	Model 1	Alcohols	Octadecanol	0.023 ± 0.020 a	0.028 ± 0.019 a	0.025 ± 0.020 a	0.037 ± 0.020 a	0.041 ± 0.020 a	0.060 ± 0.017 a	0.055 ± 0.017 a	0.159 ± 0.020 b
Caryopsis	Model 1	Alcohols	Docosanol	0.106 ± 0.014 b	0.023 ± 0.017 ab	0.033 ± 0.014 ab	0.024 ± 0.014 ab	0.043 ± 0.014 ab	0.051 ± 0.014 ab	0.025 ± 0.013 a	0.020 ± 0.014 ab
Caryopsis	Model 1	Alcohols	Pentacosanol	0.179 ± 0.030 ab	0.349 ± 0.037 b	0.130 ± 0.030 a	0.131 ± 0.030 a	0.060 ± 0.030 a	0.095 ± 0.030 a	0.035 ± 0.028 a	0.038 ± 0.030 a
Caryopsis	Model 1	Alcohols	Heptacosanol	0.024 ± 0.003 a	0.055 ± 0.004 b	0.015 ± 0.003 a	0.020 ± 0.003 a	0.014 ± 0.003 a	0.021 ± 0.003 a	0.008 ± 0.003 a	0.009 ± 0.003 a
Caryopsis	Model 1	Alcohols	Dotriacontanol	0.008 ± 0.003 ab	0.010 ± 0.004 ab	0.005 ± 0.003 a	0.011 ± 0.003 ab	0.009 ± 0.003 ab	0.025 ± 0.003 b	0.008 ± 0.003 a	0.022 ± 0.003 ab
Caryopsis	Model 1	Alkanes	Heneicosane	0.283 ± 0.039 b	0.075 ± 0.036 a	0.107 ± 0.039 ab	0.067 ± 0.039 a	0.100 ± 0.039 ab	0.099 ± 0.032 ab	0.086 ± 0.033 a	0.064 ± 0.039 a
Caryopsis	Model 1	Alkanes	Tricosane	8.131 ± 0.855 b	1.077 ± 0.805 a	6.934 ± 0.855 b	1.584 ± 0.855 a	1.868 ± 0.855 a	2.059 ± 0.721 a	2.231 ± 0.735 a	1.112 ± 0.855 a
Caryopsis	Model 1	Alkanes	Tetracosane	2.392 ± 0.284 b	1.064 ± 0.312 ab	1.524 ± 0.284 ab	1.180 ± 0.284 ab	0.900 ± 0.284 ab	1.051 ± 0.267 ab	1.145 ± 0.257 ab	0.495 ± 0.284 a
Caryopsis	Model 1	Alkanes	Hentriacontane	1.541 ± 0.332 ab	1.340 ± 0.293 a	1.024 ± 0.332 ab	1.378 ± 0.332 ab	1.418 ± 0.332 ab	2.532 ± 0.268 b	1.080 ± 0.281 a	2.625 ± 0.332 ab
Caryopsis	Model 1	Alkanes	Tritriacontane	0.330 ± 0.141 a	0.415 ± 0.130 a	0.169 ± 0.141 a	0.267 ± 0.141 a	0.283 ± 0.141 a	0.589 ± 0.117 a	0.250 ± 0.121 a	1.286 ± 0.141 b
Caryopsis	Model 1	Alkenes	Heptacosene	0.296 ± 0.107 a	0.222 ± 0.125 a	1.024 ± 0.107 b	0.311 ± 0.107 a	0.133 ± 0.107 a	0.237 ± 0.105 a	0.348 ± 0.099 a	0.132 ± 0.107 a
Caryopsis	Model 1	Alkenes	Nonacosene	0.786 ± 0.220 ab	0.525 ± 0.247 a	1.881 ± 0.220 b	0.643 ± 0.220 ab	0.211 ± 0.220 a	0.374 ± 0.210 a	0.578 ± 0.201 a	0.174 ± 0.220 a
Caryopsis	Model 1	Alkenes	Triacontene	0.326 ± 0.043 ab	0.187 ± 0.052 ab	0.427 ± 0.043 b	0.297 ± 0.043 ab	0.138 ± 0.043 a	0.200 ± 0.043 ab	0.283 ± 0.040 ab	0.108 ± 0.043 a
Caryopsis	Model 1	Alkenes	Hentriacontene	0.228 ± 0.032 a	0.193 ± 0.039 a	0.640 ± 0.032 b	0.203 ± 0.032 a	0.106 ± 0.032 a	0.148 ± 0.032 a	0.258 ± 0.030 a	0.113 ± 0.032 a
Caryopsis	Model 1	Alkyl resorcinols	5-Nonadecylresorcinol	0.004 ± 0.001 ab	0.004 ± 0.001 a	0.004 ± 0.001 ab	0.004 ± 0.001 ab	0.005 ± 0.001 ab	0.008 ± 0.001 b	0.005 ± 0.001 ab	0.004 ± 0.001 ab
Caryopsis	Model 1	Alkyl resorcinols	5-Tetracosylresorcinol	0.003 ± 0.001 a	0.002 ± 0.001 a	0.001 ± 0.001 a	0.001 ± 0.001 a	0.002 ± 0.001 a	0.003 ± 0.000 a	0.001 ± 0.000 a	0.002 ± 0.001 a
Caryopsis	Model 1	Esters	Docosyl tetradecanoate	0.001 ± 0.001 a	0.002 ± 0.001 a	0.002 ± 0.001 a	0.005 ± 0.001 a	0.006 ± 0.001 a	0.004 ± 0.001 a	0.005 ± 0.001 a	0.003 ± 0.001 a
Caryopsis	Model 1	Esters	Eicosyl hexadecanoate	0.005 ± 0.005 a	0.005 ± 0.005 a	0.004 ± 0.005 a	0.021 ± 0.005 a	0.013 ± 0.005 a	0.011 ± 0.004 a	0.016 ± 0.005 a	0.008 ± 0.005 a
Caryopsis	Model 1	Esters	Eicosyl octadecanoate	0.002 ± 0.001 a	0.002 ± 0.001 a	0.002 ± 0.001 a	0.003 ± 0.001 a	0.003 ± 0.001 a	0.003 ± 0.001 a	0.004 ± 0.001 a	0.002 ± 0.001 a
Caryopsis	Model 1	Esters	Eicosyl eicosanoate	0.001 ± 0.001 a	0.002 ± 0.000 a	0.001 ± 0.001 a	0.002 ± 0.001 a	0.003 ± 0.001 a	0.001 ± 0.000 a	0.002 ± 0.000 a	0.002 ± 0.001 a
Caryopsis	Model 1	Fatty acids	Tetradecanoic acid	0.147 ± 0.073 a	0.134 ± 0.080 a	0.160 ± 0.073 a	0.279 ± 0.073 a	0.388 ± 0.073 a	0.262 ± 0.069 a	0.376 ± 0.066 a	0.187 ± 0.073 a
Caryopsis	Model 1	Fatty acids	Pentadecanoic acid	0.083 ± 0.057 a	0.079 ± 0.063 a	0.105 ± 0.057 a	0.220 ± 0.057 a	0.311 ± 0.057 a	0.220 ± 0.054 a	0.256 ± 0.052 a	0.150 ± 0.057 a
Caryopsis	Model 1	Fatty acids	Hexadecanoic acid	1.921 ± 0.542 a	1.592 ± 0.533 a	1.933 ± 0.542 a	2.833 ± 0.542 a	3.739 ± 0.542 a	3.147 ± 0.472 a	3.821 ± 0.472 a	2.316 ± 0.542 a
Caryopsis	Model 1	Fatty acids	10-Methylhexadecanoic acid	0.011 ± 0.012 a	0.008 ± 0.012 a	0.012 ± 0.012 a	0.040 ± 0.012 a	0.042 ± 0.012 a	0.022 ± 0.011 a	0.033 ± 0.011 a	0.015 ± 0.012 a
Caryopsis	Model 1	Fatty acids	14-Methylhexadecanoic acid	0.004 ± 0.003 a	0.003 ± 0.003 a	0.003 ± 0.003 a	0.010 ± 0.003 a	0.011 ± 0.003 a	0.008 ± 0.002 a	0.012 ± 0.002 a	0.006 ± 0.003 a
Caryopsis	Model 1	Fatty acids	9-Octadecenoic acid	0.187 ± 0.081 a	0.128 ± 0.084 a	0.224 ± 0.081 a	0.293 ± 0.081 ab	0.302 ± 0.081 ab	0.359 ± 0.073 ab	0.647 ± 0.072 b	0.209 ± 0.081 a
Caryopsis	Model 1	Fatty acids	11-Octadecenoic acid	0.019 ± 0.004 ab	0.010 ± 0.004 a	0.020 ± 0.004 ab	0.016 ± 0.004 ab	0.021 ± 0.004 ab	0.023 ± 0.003 ab	0.029 ± 0.003 b	0.011 ± 0.004 ab
Caryopsis	Model 1	Fatty acids	Octacosanoic acid	0.011 ± 0.004 ab	0.007 ± 0.004 a	0.006 ± 0.004 ab	0.003 ± 0.004 a	0.008 ± 0.004 ab	0.025 ± 0.003 b	0.003 ± 0.003 a	0.004 ± 0.004 a
Caryopsis	Model 1	Fatty acids	Tricontanoic acid	0.002 ± 0.001 ab	0.004 ± 0.001 ab	0.001 ± 0.001 a	0.002 ± 0.001 ab	0.002 ± 0.001 ab	0.004 ± 0.001 ab	0.003 ± 0.001 ab	0.007 ± 0.001 b
Caryopsis	Model 1	Triterpenes	Squalene	3.313 ± 3.309 a	2.569 ± 2.724 a	6.752 ± 3.309 a	11.672 ± 3.309 a	15.372 ± 3.309 a	7.910 ± 2.552 a	14.232 ± 2.76 a	3.969 ± 3.309 a
Caryopsis	Model 1	Triterpenes	Cholesterol	0.188 ± 0.089 a	0.199 ± 0.086 a	0.294 ± 0.089 ab	0.325 ± 0.089 ab	0.625 ± 0.089 ab	0.541 ± 0.077 ab	0.667 ± 0.077 b	0.355 ± 0.089 ab
Caryopsis	Model 1	Triterpenes	Campesterol	0.024 ± 0.021 ab	0.024 ± 0.021 a	0.011 ± 0.021 a	0.025 ± 0.021 ab	0.031 ± 0.021 ab	0.034 ± 0.019 ab	0.018 ± 0.018 a	0.137 ± 0.021 b
Caryopsis	Model 1	Triterpenes	β-Sitosterol	0.083 ± 0.016 a	0.105 ± 0.019 a	0.075 ± 0.016 a	0.095 ± 0.016 a	0.102 ± 0.016 a	0.126 ± 0.016 a	0.109 ± 0.015 a	0.245 ± 0.016 b
Caryopsis	Model 2	Alcohols	Hexadecanol	0.015 ± 0.009 ac	0.013 ± 0.009 ab	0.030 ± 0.009 abcd	0.039 ± 0.009 abcde	0.055 ± 0.009 bdef	0.054 ± 0.009 cdef	0.071 ± 0.008 ef	0.080 ± 0.009 f
Caryopsis	Model 2	Alcohols	Tricosanol	0.096 ± 0.018 abc	0.154 ± 0.021 c	0.049 ± 0.018 ab	0.072 ± 0.018 abc	0.047 ± 0.018 abc	0.105 ± 0.020 bc	0.000 ± 0.018 a	0.023 ± 0.018 ab
Caryopsis	Model 2	Alcohols	Hexacosanol	0.906 ± 0.094 ef	0.955 ± 0.102 df	0.687 ± 0.093 cdef	0.611 ± 0.094 bcdef	0.408 ± 0.094 abcd	0.456 ± 0.099 abce	0.188 ± 0.090 ab	0.113 ± 0.094 a
Caryopsis	Model 2	Alcohols	Octacosanol	0.135 ± 0.015 dgh	0.161 ± 0.017 fh	0.092 ± 0.015 cdefgh	0.097 ± 0.015 befgh	0.083 ± 0.015 abcef	0.109 ± 0.017 abcdeg	0.040 ± 0.015 ab	0.046 ± 0.015 acd
Caryopsis	Model 2	Alkanes	Hexacosane	1.506 ± 0.139 b	1.614 ± 0.148 b	0.991 ± 0.137 ab	1.122 ± 0.139 ab	1.174 ± 0.139 ab	1.282 ± 0.142 ab	0.658 ± 0.130 a	0.790 ± 0.139 ab
Caryopsis	Model 2	Alkanes	Octacosane	2.719 ± 0.408 bdfhi	3.846 ± 0.426 i	2.177 ± 0.397 efghi	2.467 ± 0.408 cdghi	1.506 ± 0.408 aceg	2.633 ± 0.405 abcdefgh	0.964 ± 0.371 abcd	1.254 ± 0.408 abef
Caryopsis	Model 2	Alkanes	Triacontane	0.587 ± 0.070 abc	0.689 ± 0.072 bc	0.335 ± 0.066 a	0.558 ± 0.070 abc	0.701 ± 0.070 bc	0.803 ± 0.070 c	0.449 ± 0.063 ab	0.672 ± 0.07 abc
Caryopsis	Model 2	Fatty acids	Octadecanoic acid	1.037 ± 0.132 a	1.139 ± 0.142 a	0.714 ± 0.131 a	0.808 ± 0.132 a	1.267 ± 0.132 a	1.368 ± 0.137 a	0.943 ± 0.125 a	1.037 ± 0.132 a
Caryopsis	Model 2	Unknown	Unknown-1	-0.003 ± 0.01 abef	0.025 ± 0.010 abcdefgi	0.017 ± 0.009 acegh	-0.007 ± 0.01 abcd	0.021 ± 0.010 cdghij	0.049 ± 0.010 hj	0.041 ± 0.009 bdfij	0.016 ± 0.01 efghij
Caryopsis	Model 2	Unknown	Unknown-4	0.002 ± 0.005 abcd	0.003 ± 0.005 abef	0.032 ± 0.005 h	0.005 ± 0.005 aceg	0.008 ± 0.005 efgh	0.009 ± 0.005 cdgh	0.038 ± 0.005 i	0.010 ± 0.005 bdfh
Husk	Model 1	Alcohols	Octadecanol	0.046 ± 0.013 a	0.035 ± 0.011 a	0.028 ± 0.013 a	0.029 ± 0.013 a	0.049 ± 0.013 a	0.047 ± 0.01 a	0.043 ± 0.011 a	0.138 ± 0.013 b
Husk	Model 1	Alcohols	Tetracosanol	0.298 ± 0.047 ab	0.231 ± 0.057 a	0.576 ± 0.047 b	0.169 ± 0.047 a	0.338 ± 0.047 ab	0.231 ± 0.047 a	0.236 ± 0.044 a	0.069 ± 0.047 a
Husk	Model 1	Alcohols	Nonacosanol	0.003 ± 0.001 a	0.004 ± 0.001 a	0.004 ± 0.001 a	0.003 ± 0.001 a	0.004 ± 0.001 a	0.005 ± 0.001 a	0.003 ± 0.001 a	0.002 ± 0.001 a
Husk	Model 1	Alkanes	Tricosane	4.075 ± 0.456 b	0.884 ± 0.554 ab	3.806 ± 0.456 b	0.615 ± 0.456 a	1.762 ± 0.456 ab	1.050 ± 0.456 a	1.208 ± 0.428 a	0.400 ± 0.456 a
Husk	Model 1	Alkenes	Hentriacontene	0.281 ± 0.045 ab	0.311 ± 0.055 ab	0.503 ± 0.045 b	0.206 ± 0.045 a	0.184 ± 0.045 a	0.227 ± 0.045 a	0.255 ± 0.042 a	0.156 ± 0.045 a
Husk	Model 1	Alkyl resorcinols	Methyl-5-pentadecylresorcinol	0.034 ± 0.022 a	0.025 ± 0.019 a	0.265 ± 0.022 b	0.011 ± 0.022 a	0.032 ± 0.022 a	0.015 ± 0.018 a	0.171 ± 0.019 b	0.010 ± 0.022 a
Husk	Model 1	Esters	Eicosyl hexadecanoate	0.015 ± 0.003 ab	0.010 ± 0.004 a	0.014 ± 0.003 ab	0.013 ± 0.003 ab	0.023 ± 0.003 ab	0.022 ± 0.003 ab	0.028 ± 0.003 b	0.009 ± 0.003 a
Husk	Model 1	Esters	Tetracosyl tetradecanoate	0.005 ± 0.001 abc	0.004 ± 0.001 a	0.004 ± 0.001 a	0.005 ± 0.001 ab	0.009 ± 0.001 c	0.007 ± 0.001 abc	0.008 ± 0.001 bc	0.004 ± 0.001 a
Husk	Model 1	Esters	Octadecyl docosanoate	0.027 ± 0.005 abc	0.030 ± 0.005 abc	0.01 ± 0.005 ab	0.032 ± 0.005 abc	0.033 ± 0.005 bc	0.043 ± 0.004 c	0.008 ± 0.004 a	0.025 ± 0.005 abc
Husk	Model 1	Esters	Eicosyl docosanoate	0.009 ± 0.001 a	0.007 ± 0.001 a	0.005 ± 0.001 a	0.007 ± 0.001 a	0.009 ± 0.001 a	0.006 ± 0.001 a	0.008 ± 0.001 a	0.012 ± 0.001 a
Husk	Model 1	Esters	Tetracosyl docosanoate	0.037 ± 0.002 c	0.034 ± 0.002 c	0.017 ± 0.002 a	0.040 ± 0.002 c	0.039 ± 0.002 c	0.036 ± 0.002 c	0.021 ± 0.002 ab	0.030 ± 0.002 bc
Husk	Model 1	Fatty acids	Pentadecanoic acid	0.161 ± 0.037 ab	0.121 ± 0.039 ab	0.092 ± 0.037 a	0.159 ± 0.037 ab	0.308 ± 0.037 b	0.166 ± 0.034 ab	0.228 ± 0.033 ab	0.148 ± 0.037 ab
Husk	Model 1	Fatty acids	9-Hexadecenoic acid	0.095 ± 0.029 ab	0.072 ± 0.026 ab	0.056 ± 0.029 a	0.091 ± 0.029 ab	0.161 ± 0.029 ab	0.128 ± 0.024 ab	0.199 ± 0.024 b	0.085 ± 0.029 ab
Husk	Model 1	Fatty acids	8-Heptadecenoic acid	0.016 ± 0.005 a	0.013 ± 0.004 a	0.010 ± 0.005 a	0.015 ± 0.005 a	0.029 ± 0.005 a	0.021 ± 0.004 a	0.031 ± 0.004 a	0.012 ± 0.005 a
Husk	Model 1	Fatty acids	10-Methylhexadecanoic acid	0.007 ± 0.002 a	0.007 ± 0.002 a	0.004 ± 0.002 a	0.008 ± 0.002 a	0.012 ± 0.002 a	0.009 ± 0.002 a	0.012 ± 0.002 a	0.007 ± 0.002 a
Husk	Model 1	Fatty acids	9-Octadecenoic acid	0.285 ± 0.079 ab	0.260 ± 0.075 ab	0.166 ± 0.079 a	0.183 ± 0.079 ab	0.313 ± 0.079 ab	0.359 ± 0.067 ab	0.572 ± 0.068 b	0.263 ± 0.079 ab
Husk	Model 1	Fatty acids	11-Octadecenoic acid	0.014 ± 0.003 ab	0.014 ± 0.004 ab	0.011 ± 0.003 a	0.009 ± 0.003 a	0.016 ± 0.003 ab	0.017 ± 0.003 ab	0.027 ± 0.003 b	0.012 ± 0.003 ab
Husk	Model 1	Ketones	Hentriacontan-14,16-dione	6.589 ± 0.611 c	3.550 ± 0.742 abc	3.212 ± 0.611 abc	4.665 ± 0.611 abc	6.314 ± 0.611 bc	4.828 ± 0.611 abc	2.821 ± 0.573 a	2.459 ± 0.611 ab
Husk	Model 1	Triterpenes	Campesterol	0.048 ± 0.018 a	0.032 ± 0.022 a	0.063 ± 0.018 a	0.036 ± 0.018 a	0.065 ± 0.018 a	0.065 ± 0.018 a	0.049 ± 0.017 a	0.106 ± 0.018 a
Husk	Model 1	Triterpenes	β-Sitosterol	0.430 ± 0.061 a	0.379 ± 0.068 a	0.315 ± 0.061 a	0.421 ± 0.061 a	0.419 ± 0.061 a	0.468 ± 0.058 a	0.476 ± 0.056 a	0.677 ± 0.061 a
Husk	Model 1	Unknown	Unknown-3	13.203 ± 1.764 b	3.791 ± 1.778 a	9.105 ± 1.764 ab	4.587 ± 1.764 ab	9.222 ± 1.764 ab	8.348 ± 1.563 ab	13.225 ± 1.548 b	4.479 ± 1.764 ab
Husk	Model 2	Alcohols	Tricosanol	0.033 ± 0.004 b	0.035 ± 0.005 ab	0.031 ± 0.004 ab	0.016 ± 0.004 ab	0.022 ± 0.004 ab	0.024 ± 0.005 ab	0.019 ± 0.004 ab	0.005 ± 0.004 a
Husk	Model 2	Alcohols	Pentacosanol	0.064 ± 0.008 ab	0.079 ± 0.009 b	0.077 ± 0.008 b	0.046 ± 0.008 ab	0.040 ± 0.008 ab	0.055 ± 0.009 ab	0.053 ± 0.008 ab	0.022 ± 0.008 a
Husk	Model 2	Alkanes	Pentacosane	3.429 ± 0.324 b	3.341 ± 0.365 ab	2.770 ± 0.325 ab	2.470 ± 0.324 ab	2.362 ± 0.324 ab	2.274 ± 0.355 ab	1.703 ± 0.320 ab	1.403 ± 0.324 a
Husk	Model 2	Alkanes	Heptacosane	2.784 ± 0.298 a	2.982 ± 0.335 a	2.180 ± 0.299 a	2.182 ± 0.298 a	2.234 ± 0.298 a	2.432 ± 0.326 a	1.630 ± 0.294 a	1.632 ± 0.298 a
Husk	Model 2	Alkanes	Dotriacontane	0.250 ± 0.058 a	0.241 ± 0.058 a	0.098 ± 0.053 a	0.097 ± 0.058 a	0.321 ± 0.058 a	0.312 ± 0.057 a	0.169 ± 0.051 a	0.168 ± 0.058 a
Husk	Model 2	Alkanes	Tritriacontane	0.436 ± 0.040 a	0.355 ± 0.042 a	0.291 ± 0.039 a	0.309 ± 0.040 a	0.499 ± 0.040 a	0.419 ± 0.040 a	0.354 ± 0.036 a	0.372 ± 0.040 a
Husk	Model 2	Alkenes	Heptacosene	0.251 ± 0.048 ab	0.29 ± 0.054 ab	0.386 ± 0.048 b	0.188 ± 0.048 ab	0.097 ± 0.048 a	0.136 ± 0.053 ab	0.231 ± 0.047 ab	0.034 ± 0.048 a
Husk	Model 2	Alkenes	Nonacosene	0.647 ± 0.101 ab	0.748 ± 0.114 ab	0.833 ± 0.102 b	0.477 ± 0.101 ab	0.313 ± 0.101 ab	0.414 ± 0.111 ab	0.498 ± 0.100 ab	0.143 ± 0.101 a
Husk	Model 2	Alkenes	Triacontene	0.386 ± 0.042 b	0.413 ± 0.047 ab	0.356 ± 0.042 ab	0.227 ± 0.042 ab	0.296 ± 0.042 ab	0.322 ± 0.046 ab	0.265 ± 0.041 ab	0.136 ± 0.042 a
Husk	Model 2	Alkyl resorcinols	5-Heneicosylresorcinol	0.189 ± 0.030 a	0.091 ± 0.033 a	0.119 ± 0.030 a	0.082 ± 0.030 a	0.235 ± 0.030 a	0.137 ± 0.032 a	0.165 ± 0.029 a	0.128 ± 0.030 a
Husk	Model 2	Alkyl resorcinols	5-Tricosylresorcinol	0.365 ± 0.055 a	0.130 ± 0.059 a	0.144 ± 0.054 a	0.158 ± 0.055 a	0.449 ± 0.055 a	0.214 ± 0.057 a	0.228 ± 0.052 a	0.242 ± 0.055 a
Husk	Model 2	Esters	Hexadecyl hexadecanoate	0.093 ± 0.013 ab	0.101 ± 0.015 ab	0.071 ± 0.013 ab	0.041 ± 0.013 a	0.123 ± 0.013 b	0.131 ± 0.014 b	0.101 ± 0.013 ab	0.071 ± 0.013 ab
Husk	Model 2	Esters	Octacosyl hexadecanoate	0.007 ± 0.001 abc	0.010 ± 0.001 bc	0.004 ± 0.001 a	0.005 ± 0.001 a	0.008 ± 0.001 abc	0.011 ± 0.001 c	0.006 ± 0.001 ab	0.006 ± 0.001 ab
Husk	Model 2	Esters	Triacontyl hexadecanoate	0.005 ± 0.001 ab	0.007 ± 0.001 ab	0.004 ± 0.001 a	0.004 ± 0.001 ab	0.006 ± 0.001 ab	0.008 ± 0.001 b	0.005 ± 0.001 ab	0.005 ± 0.001 ab
Husk	Model 2	Fatty acids	Hexadecanoic acid	2.077 ± 0.187 abcdegik	1.469 ± 0.210 abefgh	1.428 ± 0.188 abcd	1.658 ± 0.187 acefij	2.715 ± 0.187 fhjl	2.106 ± 0.204 cdijkl	2.066 ± 0.184 efghijkl	2.296 ± 0.187 bdghkl
Husk	Model 2	Fatty acids	Octadecanoic acid	0.865 ± 0.086 bc	0.672 ± 0.090 abc	0.406 ± 0.083 a	0.481 ± 0.086 ab	1.042 ± 0.086 c	0.850 ± 0.085 abc	0.584 ± 0.078 ab	0.659 ± 0.086 abc
Husk	Model 2	Fatty acids	Tetracosanoic acid	0.091 ± 0.015 a	0.090 ± 0.016 a	0.072 ± 0.014 a	0.033 ± 0.015 a	0.113 ± 0.015 a	0.112 ± 0.015 a	0.094 ± 0.014 a	0.055 ± 0.015 a
Husk	Model 2	Fatty acids	Hexacosanoic acid	0.125 ± 0.027 abc	0.145 ± 0.028 abc	0.177 ± 0.026 bc	0.020 ± 0.027 a	0.183 ± 0.027 bc	0.203 ± 0.027 bc	0.235 ± 0.025 c	0.078 ± 0.027 ab
Husk	Model 2	Triterpenes	Cholesterol	0.428 ± 0.050 abcegi	0.302 ± 0.056 acdef	0.361 ± 0.050 abcdgh	0.214 ± 0.050 ab	0.617 ± 0.050 dfhj	0.491 ± 0.054 bghij	0.550 ± 0.049 efij	0.403 ± 0.05 cdefghij
